# Supplementary material for: Construction of a high-density genetic map and mapping of QTLs for soybean (Glycine max) agronomic and seed quality traits by specific length amplified fragment sequencing
Source: BMC Genomics. 2018 Aug 29;19:641. doi: 10.1186/s12864-018-5035-9 (PMC6116504; doi:10.1186/s12864-018-5035-9)
Supplement: Supplementary file 1 — Genotype list of 149 RILs. (XLSX 2691 kb) [file 12864_2018_5035_MOESM1_ESM.xlsx]

## Sheet: additional file 1
Additional file 1 Genotype list of 149 RILs
name = all
popt = Ri11
nloc = 5111
nind = 149
Marker4321558	a	a	b	b	a	a	b	b	a	a	b	a	a	a	b	a	a	a	a	a	b	a	b	b	a	b	b	b	a	a	a	a	b	b	a	a	a	a	a	b	a	b	a	b	b	a	a	b	b
Marker4402095	a	a	b	b	a	a	b	b	a	a	b	a	a	-	b	a	a	a	a	a	b	a	b	b	a	b	b	b	a	a	a	a	b	b	a	a	-	-	a	b	a	b	a	b	-	a	-	b	b
Marker4210815	a	a	b	b	a	a	b	b	a	a	b	a	a	a	b	a	a	a	a	a	b	a	b	b	a	b	b	b	a	a	a	a	b	b	a	a	a	a	a	b	a	b	a	b	b	a	a	b	b
Marker4536040	a	a	b	b	a	a	b	b	a	a	b	a	a	a	b	a	a	a	a	a	-	b	b	b	a	b	b	b	a	a	a	a	b	b	a	a	-	a	a	b	a	b	a	a	a	a	a	b	b
Marker4292107	a	a	b	b	b	a	b	b	a	a	b	a	a	b	b	a	b	a	a	a	-	b	b	b	a	b	b	b	a	a	a	a	b	b	-	a	-	a	a	b	a	b	a	a	-	a	a	b	b
Marker4518327	a	a	b	b	b	a	b	b	a	a	b	a	b	b	b	a	b	a	a	a	b	a	b	b	a	b	b	b	a	a	a	a	b	b	a	a	-	b	a	b	a	b	a	a	-	a	b	b	b
Marker4544554	a	a	b	b	b	a	b	b	a	a	b	a	b	b	b	a	b	a	a	a	b	b	b	b	a	b	b	b	a	a	a	a	b	b	a	a	a	b	a	b	a	b	a	a	a	a	b	b	b
Marker4152960	a	a	b	b	a	a	b	b	a	a	b	a	b	b	b	a	a	a	a	a	b	b	b	b	a	b	b	b	a	a	a	a	b	b	a	a	a	b	a	b	a	b	a	a	a	a	b	b	b
Marker4238408	a	a	b	b	a	a	b	-	a	a	b	a	b	b	b	a	a	a	a	a	-	b	b	b	a	b	-	b	a	a	a	a	b	b	a	a	a	b	a	b	a	b	a	a	a	a	b	b	b
Marker4368622	a	a	b	b	a	a	b	a	a	a	b	a	a	b	b	a	a	a	a	a	b	a	b	b	a	b	b	b	a	a	a	a	b	b	a	a	a	a	a	b	a	b	a	a	a	a	a	b	b
Marker4217409	a	a	b	b	a	a	b	a	a	a	b	a	a	b	b	a	a	a	a	a	b	a	b	b	a	b	b	b	a	a	a	a	b	b	a	a	a	a	a	b	a	b	a	a	a	a	a	b	b
Marker4345620	a	a	b	b	b	a	b	-	a	a	b	a	-	b	b	a	b	a	a	a	b	-	b	b	a	b	b	b	a	a	a	a	b	b	a	a	a	-	a	b	a	b	a	a	a	a	-	b	b
Marker4444445	a	a	b	b	b	a	b	b	a	a	b	a	b	b	b	a	b	a	a	a	b	b	b	b	a	b	b	b	a	a	a	a	b	b	a	-	a	b	a	b	a	b	a	a	a	a	b	b	b
Marker4556483	a	a	b	-	-	a	b	b	b	a	b	a	b	a	b	a	-	a	a	-	-	-	-	b	a	b	-	b	a	a	a	a	b	b	b	b	a	b	a	b	a	b	a	a	a	a	b	b	b
Marker4195955	a	a	b	a	a	a	b	b	b	a	b	a	b	a	b	a	a	a	a	a	b	a	a	b	a	b	b	b	a	a	a	a	b	b	b	b	a	b	a	b	a	b	a	a	a	a	b	b	b
Marker4145223	a	a	b	-	a	a	b	b	b	-	b	a	-	-	b	a	a	a	a	-	-	-	-	b	a	b	-	b	a	a	a	a	b	b	b	b	a	b	a	b	a	b	-	a	a	a	b	b	b
Marker4179486	a	a	b	a	a	a	b	b	b	b	b	a	b	a	b	a	a	a	a	-	a	b	a	b	a	b	a	b	a	a	-	a	a	b	b	b	a	b	-	b	a	b	-	a	a	a	b	b	b
Marker4551886	a	a	-	a	-	a	b	-	b	b	b	a	b	a	b	a	a	a	a	b	-	a	a	b	a	b	-	b	a	a	b	a	a	b	b	b	a	-	b	b	a	b	-	a	a	a	b	b	b
Marker4169300	a	a	a	a	a	a	b	b	b	b	b	a	a	a	b	a	a	a	a	b	a	a	a	b	a	b	a	b	a	a	b	a	a	b	b	b	a	a	b	b	a	b	a	a	a	a	a	b	b
Marker4517807	a	a	a	a	a	a	b	b	b	b	b	a	a	a	b	a	a	a	a	b	a	a	a	b	a	b	a	b	a	a	b	a	a	b	b	b	a	a	b	b	a	b	a	a	a	a	a	b	b
Marker4411447	a	a	a	a	a	a	b	b	b	b	b	a	a	a	b	a	a	a	a	b	a	a	a	b	a	b	a	b	a	a	b	a	a	b	b	b	a	a	b	b	a	b	a	a	a	a	a	b	b
Marker4144902	a	a	a	a	a	a	b	b	b	b	b	a	b	a	b	a	a	a	a	b	a	a	h	b	a	b	a	b	a	a	b	a	a	b	b	b	a	b	b	b	a	b	b	a	a	a	b	b	b
Marker4437361	a	a	a	a	a	a	b	a	b	b	b	a	b	a	b	a	a	a	a	b	a	a	h	b	a	b	a	b	a	a	b	a	a	b	b	b	a	b	b	b	a	b	b	a	a	a	b	b	b
Marker4561395	a	a	a	a	a	a	b	a	b	b	b	a	b	a	b	a	a	a	a	b	a	a	h	b	a	b	a	b	a	a	b	a	a	b	b	b	a	b	b	b	a	b	b	a	a	a	b	b	b
Marker4202990	a	a	a	a	a	a	b	-	b	b	b	a	b	a	b	a	a	a	a	b	a	b	a	b	a	b	a	b	a	a	b	a	a	b	b	b	a	b	b	b	a	b	b	a	a	a	b	b	b
Marker4312092	a	a	a	a	b	a	b	b	b	b	b	a	b	a	b	b	b	a	a	b	a	b	a	b	a	b	a	b	a	a	b	a	a	b	b	b	a	b	b	b	a	b	-	a	a	a	b	b	b
Marker4557472	a	a	b	b	b	a	b	-	b	b	b	a	b	a	b	b	b	a	a	b	b	b	a	b	a	a	b	a	a	a	b	a	b	b	b	b	a	b	b	b	a	b	b	a	a	a	b	b	a
Marker4360942	a	a	b	b	b	a	b	b	b	b	b	a	b	a	b	b	b	a	a	b	b	b	a	b	a	a	b	a	a	a	b	a	b	b	b	b	a	b	b	b	a	b	b	a	a	a	b	b	a
Marker4337527	a	a	b	b	b	a	b	b	b	b	b	a	b	a	b	b	b	a	a	b	b	b	a	b	a	a	b	a	a	a	b	a	b	b	b	b	a	b	b	b	a	b	b	a	a	a	b	b	a
Marker4303320	a	a	b	a	a	a	b	b	b	b	b	a	b	a	b	b	a	a	a	b	b	b	a	b	a	a	b	a	a	a	b	a	b	b	b	b	a	b	b	b	h	b	b	b	b	a	b	b	a
Marker4156660	a	a	b	a	b	a	b	b	b	b	b	a	b	a	a	b	b	a	a	b	b	-	a	b	a	a	b	a	a	a	b	a	b	b	b	b	a	b	b	b	a	b	b	a	a	a	b	a	a
Marker4135271	a	a	b	a	-	a	b	-	b	b	h	a	a	a	b	b	-	a	a	b	b	a	a	b	a	a	b	a	a	a	b	a	b	b	b	b	a	a	b	b	a	b	b	a	a	a	a	b	-
Marker4516275	a	a	b	a	a	a	b	a	b	b	b	a	a	a	a	b	a	a	a	b	b	a	a	b	a	a	b	a	a	a	b	a	b	b	b	b	a	a	b	b	a	b	b	b	b	a	a	a	a
Marker4133662	a	a	b	a	a	a	b	a	b	b	b	a	a	a	a	b	a	a	a	b	b	b	a	b	a	a	b	a	a	a	b	a	b	b	b	b	a	a	b	b	h	b	b	b	b	a	a	a	a
Marker4208776	a	a	b	a	a	a	b	a	b	b	b	a	a	a	a	b	a	a	a	b	b	b	a	b	a	a	b	a	a	a	b	a	b	b	b	-	a	a	b	b	h	b	b	b	b	a	a	a	a
Marker4566104	a	-	b	a	-	a	-	a	b	b	b	a	a	a	-	b	a	a	a	b	b	b	a	b	a	a	-	a	a	a	b	a	b	b	b	b	a	a	b	b	a	b	b	b	b	a	a	-	a
Marker4417270	a	a	-	a	a	a	b	a	b	b	b	a	a	-	b	b	a	a	a	b	b	b	a	b	a	a	b	a	a	a	b	a	b	b	-	b	a	a	b	b	h	b	b	b	b	a	a	b	a
Marker4449632	a	a	b	a	a	a	b	a	b	b	h	a	a	a	b	b	a	a	a	b	b	a	a	b	a	a	b	a	a	a	b	a	b	b	b	b	a	a	b	b	h	b	b	b	b	a	a	b	a
Marker4531133	a	a	b	a	a	a	b	a	b	b	h	a	a	a	b	b	a	a	a	b	b	b	a	b	a	a	b	a	a	a	b	a	b	b	b	b	a	a	b	b	a	b	b	b	b	a	a	b	a
Marker4275641	a	b	b	a	a	a	a	a	b	b	h	a	a	a	b	b	a	b	a	b	b	b	b	b	a	b	b	b	a	a	b	a	b	b	b	b	a	a	b	b	a	b	b	b	b	a	a	b	a
Marker4465657	a	b	b	a	a	a	a	a	b	b	h	a	-	a	b	b	a	b	a	b	b	b	b	b	a	b	b	b	a	a	b	a	b	b	b	b	a	-	b	b	h	b	b	b	b	a	a	b	a
Marker4422631	a	b	b	a	a	a	a	a	a	b	b	a	b	a	a	b	a	b	a	b	b	b	b	b	a	b	b	-	a	a	b	a	b	b	a	a	a	b	b	a	a	b	b	b	b	a	a	a	a
Marker4376080	a	b	b	a	a	a	a	a	a	b	b	a	b	a	a	b	a	b	a	b	b	b	b	b	a	b	b	b	a	a	b	a	b	b	a	-	a	b	b	a	-	b	b	b	-	a	a	-	-
Marker4458256	a	-	a	a	b	b	a	a	a	b	h	a	a	b	a	b	b	b	a	b	a	a	b	b	a	b	a	b	a	a	b	a	a	a	a	a	-	a	b	a	b	b	b	b	a	a	a	a	b
Marker4316904	a	b	a	a	b	b	a	a	a	b	h	a	a	b	a	b	b	b	a	b	a	a	a	b	a	b	a	b	a	a	b	a	a	a	a	a	b	a	b	a	-	b	b	b	a	a	a	a	b
Marker4222540	a	b	a	a	b	b	a	b	a	b	h	a	a	b	a	b	b	b	a	b	a	-	a	b	a	b	a	b	a	a	b	a	a	a	a	a	b	a	b	a	b	a	b	b	a	a	a	a	b
Marker4232956	a	b	a	a	a	b	a	a	a	b	h	a	a	b	a	b	a	b	a	b	a	a	a	b	a	b	a	b	a	a	b	a	a	a	a	a	b	a	b	a	b	a	b	b	a	a	a	a	b
Marker4202667	a	b	-	a	a	-	a	-	-	b	-	a	-	-	a	b	-	b	a	-	a	b	a	b	a	b	-	-	a	a	b	a	a	a	a	a	-	a	b	a	-	a	b	b	a	a	-	a	-
Marker4414940	a	b	a	a	a	b	a	b	a	b	h	a	a	b	a	b	a	b	a	b	a	b	a	b	a	b	a	b	a	a	b	a	a	a	a	a	b	a	b	a	b	a	b	b	a	a	a	a	b
Marker4435354	a	-	a	a	-	-	a	-	a	b	-	a	-	b	a	b	-	b	a	b	a	b	a	b	a	b	a	b	a	a	b	a	a	a	a	a	-	a	b	a	-	a	b	b	-	a	a	a	b
Marker4180407	a	b	-	a	a	b	a	-	a	a	h	a	-	b	a	b	a	b	a	-	a	a	a	b	a	-	a	-	a	a	a	a	a	a	a	a	-	b	a	a	-	a	b	b	a	a	-	a	-
Marker4366189	a	b	a	a	a	b	a	a	a	a	h	a	b	b	a	b	a	b	a	a	a	a	a	b	a	a	a	a	a	a	a	a	a	a	a	a	b	b	a	a	b	a	b	b	a	a	b	a	b
Marker4417821	a	b	a	a	a	b	a	a	a	a	h	a	b	b	a	b	a	b	a	a	a	a	a	b	a	a	a	a	a	a	a	a	a	a	a	a	b	b	a	a	b	a	b	b	a	a	b	a	b
Marker4446098	a	b	-	a	a	-	a	a	a	a	h	a	-	b	a	b	a	b	-	-	-	a	a	b	a	a	a	-	a	a	-	a	a	a	a	a	-	b	-	a	b	a	b	b	a	a	-	a	-
Marker4504610	a	b	b	a	a	-	a	-	b	a	h	a	b	a	a	b	a	b	b	a	b	b	a	b	a	-	a	-	a	a	a	a	b	a	a	a	b	b	a	a	b	a	b	b	a	a	b	a	-
Marker4468049	a	b	b	a	a	b	a	b	b	-	h	a	a	a	a	b	a	b	b	a	b	a	a	b	a	a	a	a	a	a	a	a	b	a	a	a	-	a	a	a	-	a	b	b	a	a	-	a	b
Marker4486811	a	b	b	a	a	b	a	b	b	a	h	a	a	a	a	b	a	b	b	a	b	a	a	b	a	a	a	a	a	a	a	a	b	a	a	a	-	a	a	a	b	a	b	b	a	a	a	a	b
Marker6269782	b	a	b	a	b	a	b	b	b	a	b	b	b	a	b	a	b	a	a	a	b	b	a	a	b	b	a	b	b	b	b	b	b	a	b	b	a	b	a	a	a	a	b	a	a	b	b	b	b
Marker6293788	b	a	b	a	b	a	b	b	b	a	b	b	b	a	b	a	b	a	a	a	b	b	a	a	b	b	a	b	b	b	b	b	b	a	b	b	a	b	a	a	a	a	b	a	a	b	b	b	b
Marker6132923	b	a	b	a	-	a	b	b	b	a	b	b	b	a	b	a	-	a	a	a	b	b	a	a	b	b	a	b	b	b	b	b	b	a	b	b	a	b	a	a	a	a	b	a	a	b	b	b	b
Marker6278157	b	a	b	a	b	a	b	b	b	a	b	b	b	a	b	a	b	a	a	a	b	b	a	a	b	b	-	b	b	b	b	b	b	a	b	b	a	b	a	a	a	a	b	a	a	b	b	b	b
Marker6081111	b	a	b	a	b	a	b	b	b	a	b	b	b	a	b	a	b	a	a	a	b	b	a	a	b	b	a	b	b	b	b	b	b	a	b	b	a	b	a	a	a	a	b	a	a	b	b	b	b
Marker6176511	b	a	b	a	b	a	b	b	b	a	b	b	b	a	b	a	b	a	a	a	b	b	a	a	b	b	a	b	b	b	b	b	b	a	b	b	a	b	a	a	-	a	b	-	a	b	b	b	b
Marker5982290	b	a	b	a	-	a	b	b	b	a	b	b	b	a	b	a	-	a	b	a	b	b	a	a	b	b	b	b	b	b	b	b	b	a	b	b	a	b	a	a	h	a	b	b	b	b	b	b	b
Marker6041720	b	a	b	a	a	a	b	b	b	a	b	b	b	a	b	a	a	a	b	a	b	b	a	a	b	b	b	b	b	b	b	b	b	a	b	b	a	b	a	a	h	a	b	b	b	b	b	b	b
Marker6098128	b	a	b	a	a	a	b	b	b	a	b	b	b	a	b	a	a	a	b	a	b	b	a	a	b	b	b	b	b	b	b	b	b	a	b	b	a	b	a	a	a	a	b	b	b	b	b	b	b
Marker6096927	b	a	b	a	a	a	b	b	b	a	b	b	b	a	a	a	a	a	-	a	b	b	a	a	b	b	b	b	b	b	b	b	b	a	b	b	a	-	a	a	-	a	b	b	b	b	b	-	b
Marker6005515	b	a	b	a	a	a	b	b	b	a	b	b	a	a	a	a	a	a	b	a	b	b	a	a	b	b	b	b	b	b	b	b	b	a	b	b	a	a	a	a	h	a	b	b	b	b	a	a	b
Marker6058184	b	a	b	a	a	a	b	b	b	a	-	b	a	a	a	a	a	a	b	a	b	b	a	a	b	b	b	b	b	b	b	b	b	a	b	b	a	a	a	a	h	a	b	b	b	b	a	-	b
Marker6135153	b	a	b	a	a	a	b	b	b	a	a	b	a	a	a	a	a	a	a	a	b	b	a	a	b	b	b	b	b	b	b	b	b	a	b	b	a	a	a	a	h	a	b	b	b	b	a	a	b
Marker6107599	b	a	b	a	a	a	b	b	b	a	a	b	a	a	a	a	a	a	a	a	b	b	a	a	b	b	b	b	b	b	b	b	b	a	b	b	a	a	a	a	h	a	b	b	b	b	a	a	b
Marker5963760	b	a	b	a	a	a	b	b	b	a	a	b	a	a	a	a	a	a	a	a	b	b	a	a	b	b	b	b	b	b	b	b	b	a	b	b	a	a	a	a	h	a	b	b	b	b	-	a	b
Marker6264718	b	a	b	a	a	a	b	a	b	a	a	b	a	a	a	a	a	a	a	a	b	b	a	a	b	b	b	b	b	b	b	b	b	a	b	b	a	a	a	a	h	a	b	b	b	b	a	a	b
Marker6022380	b	a	b	a	a	a	b	a	b	a	a	b	-	a	a	a	a	a	a	a	b	b	a	a	b	b	b	b	b	b	b	b	b	a	b	b	a	a	a	a	h	a	b	b	b	b	-	a	b
Marker6161672	b	a	b	b	a	a	b	a	b	a	a	b	a	a	a	a	a	a	a	a	b	b	a	a	b	b	b	b	b	b	b	b	b	a	b	b	a	-	a	a	b	a	b	b	b	b	-	a	b
Marker6155478	b	a	b	b	a	a	b	b	b	a	a	b	-	a	a	a	a	a	a	a	b	b	a	a	b	b	b	b	b	b	b	b	b	a	b	b	a	-	a	-	h	a	b	b	b	b	-	a	b
Marker6292178	b	a	b	b	a	a	b	b	b	a	a	b	b	a	a	a	a	a	a	a	b	b	a	a	b	b	b	b	b	b	b	b	b	a	b	b	a	b	a	b	h	a	b	b	b	b	b	a	b
Marker5985943	b	a	b	b	a	a	b	b	b	a	a	b	b	a	a	a	a	a	a	a	b	b	a	a	b	b	b	b	b	b	b	b	b	a	b	b	a	b	a	b	h	a	b	b	b	b	b	a	b
Marker6260713	b	a	b	b	a	a	b	b	b	a	a	b	b	a	a	a	a	a	a	a	b	b	a	a	b	b	b	b	b	b	b	b	b	a	b	b	a	b	a	b	b	a	b	b	b	b	b	a	b
Marker6183309	b	a	b	b	a	-	b	b	b	a	a	b	b	a	a	a	a	a	a	a	b	b	a	a	b	b	b	b	b	b	b	b	b	a	b	b	a	b	a	b	b	a	b	b	b	b	b	a	b
Marker6046447	b	a	b	b	a	-	b	-	b	a	a	b	b	a	a	a	a	a	a	a	b	b	a	a	b	b	b	b	b	b	b	b	b	a	b	b	a	b	a	b	h	a	b	b	b	b	b	a	b
Marker6023850	b	a	b	b	a	a	b	a	b	a	a	b	b	a	a	a	a	a	b	a	b	b	a	a	b	b	b	b	b	b	b	b	b	a	b	b	a	b	a	b	h	a	b	b	b	b	b	a	b
Marker6078201	b	a	b	b	a	b	b	b	b	a	a	b	b	a	a	a	a	a	b	a	b	b	a	a	b	b	b	b	b	b	b	b	b	a	b	b	b	b	a	b	b	a	b	b	b	b	b	a	b
Marker5963200	b	a	b	b	a	b	b	b	b	a	a	b	b	a	a	a	a	a	b	a	b	b	a	a	b	b	b	b	b	b	b	b	b	a	b	b	b	b	a	b	b	a	b	b	b	b	b	a	b
Marker6099053	b	a	b	b	a	b	b	b	b	a	a	b	-	a	a	a	a	a	a	a	b	b	a	a	b	b	b	b	b	b	b	b	b	a	b	b	b	-	a	b	b	a	b	b	b	b	-	a	b
Marker6076626	b	a	b	b	a	b	b	a	b	a	a	b	a	a	a	a	a	a	a	a	b	b	a	a	b	b	b	b	b	b	b	b	b	a	b	b	a	a	a	b	b	a	b	b	b	b	a	a	b
Marker6311989	b	a	b	b	b	b	b	a	b	b	a	b	a	a	a	a	b	a	a	b	b	a	a	a	b	b	b	b	b	b	b	b	b	a	b	b	-	a	b	b	b	a	b	b	b	b	a	a	b
Marker6069748	b	a	b	b	a	b	b	a	b	b	a	b	a	a	a	a	a	a	a	b	b	a	a	a	b	b	b	b	b	b	b	b	b	a	b	b	b	a	b	b	b	a	b	b	b	b	a	a	b
Marker6095785	b	a	b	b	b	b	b	-	b	b	a	b	a	a	a	a	b	a	a	b	b	-	b	a	b	b	b	b	b	b	b	b	b	a	b	b	b	a	b	b	b	a	b	b	b	b	a	a	b
Marker6032135	b	a	b	b	b	b	b	a	b	b	a	b	a	a	a	a	b	a	a	b	b	a	b	a	b	b	b	b	b	b	b	b	b	a	b	b	b	a	b	b	b	a	b	b	b	b	a	a	b
Marker6120132	b	a	b	b	b	b	b	a	b	b	a	b	a	a	a	a	b	a	a	b	b	a	b	a	b	b	b	b	b	b	b	b	b	a	b	b	b	a	b	b	b	a	b	b	b	b	a	a	b
Marker6193048	b	a	b	b	b	b	b	a	b	b	a	b	a	a	a	a	b	a	a	b	b	a	b	a	b	b	b	b	b	b	b	b	b	a	b	b	b	a	b	b	b	a	b	b	b	b	a	a	b
Marker5989877	b	a	b	b	b	b	b	a	b	b	a	b	a	a	a	a	b	a	a	b	b	a	b	a	b	b	b	b	b	b	b	b	b	a	b	b	b	a	b	b	b	a	b	b	b	b	a	a	b
Marker6203531	b	a	b	b	b	b	b	a	b	b	a	b	a	a	a	a	b	a	a	b	b	a	b	a	b	b	b	b	b	b	b	b	b	a	b	b	b	a	b	b	b	a	b	b	b	b	a	a	b
Marker6009628	b	a	b	b	b	b	b	-	b	b	a	b	a	a	a	a	b	a	a	b	b	-	b	a	b	b	b	b	b	b	b	b	b	a	b	b	b	a	b	b	b	a	b	b	b	b	a	a	b
Marker6041024	b	a	b	b	b	b	b	b	b	b	a	b	a	a	a	a	b	a	a	b	b	a	b	a	b	b	b	b	b	b	b	b	b	a	b	b	b	a	b	b	b	a	b	b	b	b	a	a	b
Marker5962110	b	a	b	b	b	b	b	b	b	b	a	b	a	a	a	a	b	a	a	b	b	a	b	a	b	b	b	b	b	b	b	b	b	a	b	b	b	a	b	b	b	a	b	b	b	b	a	a	b
Marker5958209	b	a	b	b	b	b	b	b	b	b	a	b	a	a	a	a	b	a	a	b	b	a	a	a	b	b	b	b	b	b	b	b	b	a	b	b	b	a	b	b	b	a	b	b	b	b	a	a	b
Marker6096577	b	a	b	b	b	b	b	a	b	b	a	b	a	a	a	a	b	a	a	b	b	a	a	a	b	b	b	b	b	b	b	b	b	a	b	b	b	a	b	b	b	a	b	b	b	b	a	a	b
Marker6283832	b	a	b	b	b	b	b	a	b	b	a	b	a	a	b	a	b	a	a	b	b	a	a	a	b	b	b	b	b	b	b	b	b	a	b	b	b	a	b	b	b	a	b	b	b	b	a	b	b
Marker6231360	b	a	b	b	b	b	b	a	b	b	a	b	a	a	b	a	b	a	a	b	b	a	a	a	b	b	b	b	b	b	b	b	b	a	b	b	b	a	b	b	b	a	b	b	b	b	a	b	b
Marker6028980	b	a	b	b	b	b	b	-	b	b	a	b	a	a	b	a	b	a	a	b	b	a	a	a	b	b	b	b	b	b	b	b	b	a	b	b	b	a	b	b	b	a	b	b	b	b	a	b	b
Marker6021251	b	a	b	b	b	b	b	a	b	b	a	b	a	a	b	a	b	a	a	b	b	a	a	a	b	b	b	b	b	b	b	b	b	a	b	b	b	a	b	b	b	a	b	b	b	b	a	b	b
Marker5984794	b	a	b	b	b	b	b	-	b	b	a	b	a	a	b	a	b	a	a	b	b	a	a	a	b	b	b	b	b	b	b	b	b	a	b	b	b	a	b	b	b	a	b	b	b	b	a	b	b
Marker6195936	b	a	b	b	b	b	b	b	b	b	a	b	a	a	b	a	b	a	a	b	b	a	a	a	b	b	b	b	b	b	b	b	b	a	b	b	b	a	b	b	b	a	b	b	b	b	a	b	b
Marker6107142	b	a	b	b	b	b	b	b	b	b	a	b	a	a	b	a	b	a	a	b	b	a	a	a	b	b	b	b	b	b	b	b	b	a	b	b	b	a	b	b	b	a	b	b	b	b	a	b	b
Marker6199559	b	a	b	b	b	b	a	b	b	b	a	a	a	a	b	a	b	a	a	b	b	a	a	a	b	b	b	b	b	b	b	b	b	a	b	b	b	a	b	-	b	a	a	b	b	b	a	b	b
Marker6054659	b	a	b	b	b	b	a	b	b	b	a	a	a	a	b	a	b	a	a	b	b	a	a	a	b	b	b	b	b	b	b	b	b	a	b	b	b	a	b	a	b	a	a	b	b	b	a	b	b
Marker6061330	b	a	b	b	b	b	a	b	b	b	h	a	a	a	b	a	b	a	a	b	b	a	b	a	b	b	b	b	b	b	b	b	b	a	b	b	b	a	b	a	b	a	a	b	b	b	a	b	b
Marker6298002	b	a	b	b	b	b	a	b	b	b	a	b	a	a	b	b	b	a	a	b	b	a	b	a	b	b	b	b	b	b	b	b	b	a	b	b	b	a	b	a	b	a	a	b	b	b	a	b	b
Marker6194968	b	a	b	b	b	b	a	b	b	b	a	b	a	a	b	b	b	a	a	b	b	a	b	a	b	b	b	b	b	b	b	b	b	a	b	b	b	a	b	a	b	a	a	b	b	b	a	b	b
Marker6138397	b	a	b	b	b	b	a	b	b	b	a	a	a	a	b	b	b	a	a	b	b	a	b	a	b	b	b	b	b	b	b	b	b	a	b	b	b	a	b	a	b	a	a	b	b	a	a	b	b
Marker6168274	b	a	b	b	b	b	a	b	b	b	a	a	a	a	b	b	b	a	a	b	b	a	b	a	b	b	b	b	b	b	b	b	b	a	b	b	b	a	b	a	b	a	a	b	b	a	a	b	b
Marker6266765	b	a	b	b	b	b	a	b	b	b	h	a	a	a	b	b	b	a	a	b	b	a	b	a	b	b	b	b	b	b	b	b	b	a	b	b	b	a	b	a	b	a	a	b	b	a	a	b	b
Marker6195055	b	a	b	b	b	b	a	b	b	b	h	a	a	a	b	b	b	a	a	b	b	a	b	a	b	b	b	b	b	b	b	b	b	a	b	b	b	a	b	a	b	a	a	b	b	a	a	b	b
Marker6239012	b	a	b	b	b	b	a	b	b	b	a	a	a	a	b	b	b	a	a	b	b	a	b	a	b	b	b	b	b	b	b	b	b	a	b	b	b	a	b	a	b	a	a	b	b	a	a	b	b
Marker6058519	b	a	b	b	b	b	a	b	b	b	a	a	a	a	b	b	b	a	a	b	b	a	b	a	b	b	b	b	b	b	b	b	b	a	b	b	b	a	b	a	b	a	a	b	b	a	a	b	b
Marker6018762	b	a	b	b	b	b	a	b	b	b	a	a	a	a	b	b	b	a	a	b	b	a	b	a	b	b	b	b	b	b	b	b	b	a	b	b	b	a	b	a	b	a	a	b	b	a	a	b	b
Marker6135490	b	a	b	b	b	b	a	b	b	b	a	a	a	a	b	b	b	a	a	b	b	a	b	a	b	b	b	b	b	b	b	b	b	a	b	b	b	a	b	a	b	a	a	b	b	a	a	b	b
Marker6284540	b	a	b	b	b	b	a	b	b	b	a	a	a	a	b	b	b	a	a	b	b	a	b	a	b	b	b	b	b	b	b	b	b	a	b	b	b	a	b	a	b	a	a	b	b	a	a	b	b
Marker6126042	b	a	b	b	b	b	a	b	b	b	a	a	a	a	b	b	b	a	a	b	b	a	b	a	b	b	b	b	b	b	b	b	b	a	b	b	b	a	b	a	b	a	a	b	b	a	a	b	b
Marker6066983	b	a	b	b	b	b	a	b	b	b	a	a	a	a	b	b	b	a	a	b	b	a	b	a	b	b	b	b	b	b	b	b	b	a	b	b	b	a	b	a	b	a	a	b	b	a	a	b	b
Marker6068376	b	a	b	b	b	b	a	b	b	b	a	a	a	a	b	b	b	a	a	b	b	a	b	a	b	b	b	b	b	b	b	b	b	a	b	b	b	a	b	a	b	a	a	b	b	a	a	b	b
Marker6119648	b	a	b	b	b	b	a	b	b	b	a	a	a	a	b	b	b	a	a	b	b	a	b	a	b	b	b	b	b	b	b	b	b	a	b	b	b	a	b	a	b	a	a	b	b	a	a	b	b
Marker5982681	b	a	b	b	b	b	a	b	b	b	a	a	a	a	b	b	b	a	a	b	b	a	b	a	b	b	b	b	b	b	b	b	b	a	b	b	b	a	b	a	b	a	a	b	b	a	a	b	b
Marker6234581	b	a	b	b	b	b	a	b	b	b	a	a	a	a	b	b	b	a	a	b	b	a	b	a	b	b	b	b	b	b	b	b	b	a	b	b	b	a	b	a	b	a	a	b	b	a	a	b	b
Marker6139511	b	a	b	b	b	b	a	b	b	b	a	a	a	a	b	b	b	a	a	b	b	a	b	a	b	b	b	b	b	b	b	b	b	a	b	b	b	a	b	a	b	a	a	b	b	a	a	b	b
Marker6026075	b	a	b	b	b	b	a	-	b	b	a	a	a	a	b	b	b	a	a	b	b	a	b	a	b	b	b	b	b	b	b	b	b	a	b	b	b	a	b	a	b	a	a	b	b	a	a	b	b
Marker6282714	b	a	b	b	b	b	a	a	b	b	a	a	a	a	b	b	b	a	a	b	b	a	b	a	b	b	b	b	b	b	b	b	b	a	b	b	b	a	b	a	b	a	a	b	b	a	a	b	b
Marker6099506	b	a	b	b	b	b	a	a	b	b	a	a	a	a	b	b	b	a	a	b	b	a	b	a	b	b	b	b	b	b	b	b	b	a	b	b	b	a	b	a	b	a	a	b	b	a	a	b	b
Marker6085273	b	a	b	b	b	b	a	a	b	b	a	a	a	a	b	b	b	a	a	b	b	a	b	a	b	b	b	b	b	b	b	b	b	a	b	b	b	a	b	a	b	a	a	b	b	a	a	b	b
Marker6115123	b	a	b	b	b	b	a	a	b	b	a	a	a	a	b	b	b	a	a	b	b	a	b	a	b	b	b	b	b	b	b	b	b	a	b	b	b	a	b	a	b	a	a	b	b	a	a	b	b
Marker5969953	b	a	b	b	b	b	a	a	b	b	a	a	a	a	b	b	b	a	a	b	b	a	b	a	b	b	b	b	b	b	b	b	b	a	b	b	b	a	b	a	b	a	a	b	b	a	a	b	b
Marker6152677	b	a	b	b	b	b	a	a	b	b	a	a	a	a	b	b	b	a	a	b	b	a	b	a	b	b	b	b	b	b	b	b	b	a	b	b	b	a	b	a	b	a	a	b	b	a	a	b	b
Marker6296667	b	a	b	b	b	b	a	a	b	b	a	a	a	a	b	b	b	a	a	b	b	a	b	a	b	b	b	b	b	b	b	b	b	a	b	b	b	a	b	a	b	a	a	b	b	a	a	b	b
Marker5969089	b	a	b	b	b	b	a	a	b	b	a	a	a	a	b	b	b	a	a	b	b	a	b	a	b	b	b	b	b	b	b	b	b	a	b	b	b	a	b	a	b	a	a	b	b	a	a	b	b
Marker6244980	b	a	b	b	b	b	a	a	b	b	a	a	a	a	b	b	b	a	a	b	b	a	b	a	b	b	b	b	b	b	b	b	b	a	b	b	b	a	b	a	b	a	a	b	b	a	a	b	b
Marker6106758	b	a	b	b	b	b	a	a	b	b	a	a	a	a	b	b	b	a	a	b	b	a	b	a	b	b	b	b	b	b	b	b	b	a	b	b	b	a	b	a	b	a	a	b	b	a	a	b	b
Marker6004599	b	a	b	b	b	b	a	a	b	b	a	a	a	a	b	b	b	a	a	b	b	a	b	a	b	b	b	b	b	b	b	b	b	a	b	b	b	a	b	a	b	a	a	b	b	a	a	b	b
Marker6263407	b	a	b	b	b	b	a	a	b	b	a	a	a	a	b	b	b	a	a	b	b	a	b	a	b	b	b	b	b	b	b	b	b	a	b	b	b	a	b	a	b	a	a	b	b	a	a	b	b
Marker6198897	b	a	b	b	b	b	a	a	b	b	a	a	a	a	b	b	b	a	a	b	b	a	b	a	b	b	b	b	b	b	b	b	b	a	b	b	b	a	b	a	b	a	a	b	b	a	a	b	b
Marker6052827	b	a	b	b	b	b	a	a	b	b	a	a	a	a	b	b	b	a	a	b	b	a	b	a	b	b	b	b	b	b	b	b	b	a	b	b	b	a	b	a	b	a	a	b	b	a	a	b	b
Marker6133950	b	a	b	b	b	b	a	a	b	b	a	a	a	a	b	b	b	a	a	b	b	a	b	a	b	b	b	b	b	b	b	b	b	a	b	b	b	a	b	a	b	a	a	b	b	a	a	b	b
Marker6018837	b	a	b	b	b	b	a	a	b	b	a	a	a	a	b	b	b	a	a	b	b	a	b	a	b	b	b	b	b	b	b	b	b	a	b	b	b	a	b	a	b	a	a	b	b	a	a	b	b
Marker6006543	b	a	b	b	b	b	a	a	b	b	a	a	a	a	b	b	b	a	a	b	b	a	b	a	b	b	b	b	b	b	b	b	b	a	b	b	b	a	b	a	b	a	a	b	b	a	a	b	b
Marker6232975	b	a	b	b	b	b	a	a	b	b	a	a	a	a	b	b	b	a	a	b	b	a	b	a	b	b	b	b	b	b	b	b	b	a	b	b	b	a	b	a	b	a	a	b	b	a	a	b	b
Marker6082686	b	a	b	b	b	b	a	a	b	b	a	a	a	a	b	b	b	a	a	b	b	a	b	a	b	b	b	b	b	b	b	b	b	a	b	b	b	a	b	a	b	a	a	b	b	a	a	b	b
Marker6016670	b	a	b	b	b	b	a	a	b	b	a	a	a	a	b	b	b	a	a	b	b	a	b	a	b	b	b	b	b	b	b	b	b	a	b	b	b	a	b	a	b	a	a	b	b	a	a	b	b
Marker6279828	b	a	b	b	b	b	a	a	b	b	a	a	a	a	b	b	b	a	a	b	b	a	b	a	b	b	b	b	b	b	b	b	b	a	b	b	b	a	b	a	b	a	a	b	b	a	a	b	b
Marker6294510	b	a	b	b	b	b	a	a	b	b	a	a	a	a	b	b	b	a	a	b	b	a	b	a	b	b	b	b	b	b	b	b	b	a	b	b	b	a	b	a	b	a	a	b	b	a	a	b	b
Marker6016101	b	a	b	b	b	b	a	a	b	b	a	a	a	a	b	b	b	a	a	b	b	a	b	a	b	b	b	b	b	b	b	b	b	a	b	b	b	a	b	a	b	a	a	b	b	a	a	b	b
Marker6267853	b	a	b	b	b	b	a	-	b	b	a	a	a	a	b	b	b	a	a	b	b	a	b	a	b	b	b	b	b	b	b	b	b	a	b	b	b	a	b	a	b	a	a	b	b	a	a	b	b
Marker6226070	b	a	b	b	b	b	a	b	b	b	a	a	a	a	b	b	b	a	a	b	b	a	b	a	b	b	b	b	b	b	b	b	b	a	b	b	b	a	b	a	b	a	a	b	b	a	a	b	b
Marker6155942	b	a	b	b	b	b	a	b	b	b	a	a	a	a	b	b	b	a	a	b	b	a	b	a	b	b	b	b	b	b	b	b	b	a	b	b	b	a	b	a	b	a	a	b	b	a	a	b	b
Marker6204223	b	a	b	b	b	b	a	b	b	b	a	a	a	a	b	b	b	a	a	b	b	a	b	a	b	b	b	b	b	b	b	b	b	a	b	b	b	a	b	a	b	a	a	b	b	a	a	b	b
Marker5966591	b	a	b	b	b	b	a	b	b	b	a	a	a	a	b	b	b	a	a	b	b	a	b	a	b	b	b	b	b	b	b	b	b	a	b	b	b	a	b	a	b	a	a	b	b	a	a	b	b
Marker6238995	b	a	b	b	b	b	a	b	b	b	a	a	a	a	b	b	b	a	a	b	b	a	b	a	b	b	b	b	b	b	b	b	b	a	b	b	b	a	b	a	b	a	a	b	b	a	a	b	b
Marker6112691	b	a	b	b	b	b	a	b	b	b	a	a	a	a	b	b	b	a	a	b	b	a	b	a	b	b	b	b	b	b	b	b	b	a	b	b	b	a	b	a	b	a	a	b	b	a	a	b	b
Marker6045185	b	a	b	b	b	b	a	b	b	b	a	a	a	a	b	b	b	a	a	b	b	a	b	a	b	b	b	b	b	b	b	b	b	a	b	b	b	a	b	a	b	a	a	b	b	a	a	b	b
Marker6152959	b	a	b	b	b	b	a	-	b	b	a	a	a	a	b	b	b	a	a	b	b	a	b	a	b	b	b	b	b	b	b	b	b	a	b	b	b	a	b	a	b	a	a	b	b	a	a	b	b
Marker6148378	b	a	b	b	b	b	a	a	b	b	a	a	a	a	b	b	b	a	a	b	b	a	b	a	b	b	b	b	b	b	b	b	b	a	b	b	b	a	b	a	b	a	a	b	b	a	a	b	b
Marker6119992	b	a	b	b	b	b	a	a	b	b	a	a	a	a	b	b	b	a	a	b	b	a	b	a	b	b	b	b	b	b	b	b	b	a	b	b	b	a	b	a	b	a	a	b	b	a	a	b	b
Marker6059014	b	a	b	b	b	b	a	-	b	b	a	a	a	a	b	b	b	a	a	b	b	a	b	a	b	b	b	b	b	b	b	b	b	a	b	b	b	a	b	a	b	a	a	b	b	a	a	b	b
Marker5959607	b	a	b	b	b	b	a	b	b	b	a	a	a	a	b	b	b	a	a	b	b	a	b	a	b	b	b	b	b	b	b	b	b	a	b	b	b	a	b	a	b	a	a	b	b	a	a	b	b
Marker6206216	b	a	b	b	b	b	a	b	b	b	a	a	a	a	b	b	b	a	a	b	b	a	b	a	b	b	b	b	b	b	b	b	b	a	b	b	b	a	b	a	b	a	a	b	b	a	a	b	b
Marker6085971	b	a	b	b	b	b	a	b	b	b	a	a	a	a	b	b	b	a	a	b	b	a	b	a	b	b	b	b	b	b	b	b	b	a	b	b	b	a	b	a	b	a	a	b	b	a	a	b	b
Marker6115082	b	a	b	b	b	b	a	b	b	b	a	a	a	a	b	b	b	a	a	b	b	a	b	a	b	b	b	b	b	b	b	b	b	a	b	b	b	a	b	a	b	a	a	b	b	a	a	b	b
Marker6068436	b	a	b	b	b	b	a	b	b	b	a	a	a	a	b	b	b	a	a	b	b	a	b	a	b	b	b	b	b	b	b	b	b	a	b	b	b	a	b	a	b	a	a	b	b	a	a	b	b
Marker6065160	b	a	b	b	b	b	a	b	b	b	a	a	a	a	b	b	b	a	a	b	b	a	b	a	b	b	b	b	b	b	b	b	b	a	b	b	b	a	b	a	b	a	a	b	b	a	a	b	b
Marker6094635	b	a	b	b	b	b	a	b	b	b	a	a	a	a	b	b	b	a	a	b	b	a	b	a	b	b	b	b	b	b	b	b	b	a	b	b	b	a	b	a	b	a	a	b	b	a	a	b	b
Marker5992698	b	a	b	b	b	b	a	b	b	a	a	a	a	a	b	b	b	a	a	a	b	a	b	a	b	b	b	b	b	b	b	b	b	a	b	b	b	a	a	a	b	a	a	b	b	a	a	b	b
Marker6099339	b	a	b	b	b	b	a	b	b	a	a	a	a	a	b	b	b	a	a	a	b	a	b	a	b	b	b	b	b	b	b	b	b	a	b	b	b	a	a	a	b	a	a	b	b	a	a	b	b
Marker5987251	b	a	b	b	b	b	a	b	b	a	a	a	a	a	b	b	b	a	a	a	b	a	b	a	b	b	b	b	b	b	b	b	b	a	b	b	b	a	a	a	b	a	a	b	b	a	a	b	b
Marker5975668	b	a	b	b	b	b	a	b	b	a	a	a	a	a	b	b	b	a	a	a	b	a	b	a	b	b	b	b	b	b	b	b	b	a	b	b	b	a	a	a	b	a	a	b	b	a	a	b	b
Marker5984004	b	a	b	b	b	b	a	b	b	a	a	a	a	a	b	b	b	a	a	a	b	a	b	a	b	b	b	b	b	b	b	b	b	a	b	b	b	a	a	a	b	a	a	b	b	a	a	b	b
Marker6003062	b	a	b	b	b	b	a	b	b	a	a	a	a	a	b	b	b	a	a	a	b	a	b	a	b	b	b	b	b	b	b	b	b	a	b	b	b	a	a	a	b	a	a	b	b	a	a	b	b
Marker6051970	b	a	b	b	b	b	a	b	b	a	a	a	a	a	b	b	b	a	a	a	b	a	b	a	b	b	b	b	b	b	b	b	b	a	b	b	b	a	a	a	b	a	a	b	b	a	a	b	b
Marker6056895	b	a	b	b	b	b	a	b	b	a	a	a	a	a	b	b	b	a	a	a	b	a	b	a	b	b	b	b	b	b	b	b	b	a	b	b	b	a	a	a	b	a	a	b	b	a	a	b	b
Marker6079142	b	a	b	b	b	b	a	b	b	a	a	a	a	a	b	b	b	a	a	a	b	a	b	a	b	b	b	b	b	b	b	b	b	a	b	b	b	a	a	a	b	a	a	b	b	a	a	b	b
Marker6083545	b	a	b	b	b	b	a	b	b	a	a	a	a	a	b	b	b	a	a	a	b	a	b	a	b	b	b	b	b	b	b	b	b	a	b	b	b	a	a	a	b	a	a	b	b	a	a	b	b
Marker6164645	b	a	b	b	b	b	a	b	b	a	a	a	a	a	b	b	b	a	a	a	b	a	b	a	b	b	b	b	b	b	b	b	b	a	b	b	b	a	a	a	b	a	a	b	b	a	a	b	b
Marker6172806	b	a	b	b	b	b	a	b	b	a	a	a	a	a	b	b	b	a	a	a	b	a	b	a	b	b	b	b	b	b	b	b	b	a	b	b	b	a	a	a	b	a	a	b	b	a	a	b	b
Marker6200488	b	a	b	b	b	b	a	b	b	a	a	a	a	a	b	b	b	a	a	a	b	a	b	a	b	b	b	b	b	b	b	b	b	a	b	b	b	a	a	a	b	a	a	b	b	a	a	b	b
Marker6238924	b	a	b	b	b	b	a	b	b	a	a	a	a	a	b	b	b	a	a	a	b	a	b	a	b	b	b	b	b	b	b	b	b	a	b	b	b	a	a	a	b	a	a	b	b	a	a	b	b
Marker6253784	b	a	b	b	b	b	a	b	b	a	a	a	a	a	b	b	b	a	a	a	b	a	b	a	b	b	b	b	b	b	b	b	b	a	b	b	b	a	a	a	b	a	a	b	b	a	a	b	b
Marker6258909	b	a	b	b	b	b	a	b	b	a	a	a	a	a	b	b	b	a	a	a	b	a	b	a	b	b	b	b	b	b	b	b	b	a	b	b	b	a	a	a	b	a	a	b	b	a	a	b	b
Marker6275866	b	a	b	b	b	b	a	b	b	a	a	a	a	a	b	b	b	a	a	a	b	a	b	a	b	b	b	b	b	b	b	b	b	a	b	b	b	a	a	a	b	a	a	b	b	a	a	b	b
Marker5985768	b	a	b	b	b	b	a	b	b	a	a	a	a	a	b	b	b	a	a	a	b	a	b	a	b	b	b	b	b	b	b	b	b	a	b	b	b	a	a	a	b	a	a	b	b	a	a	b	b
Marker5992138	b	a	b	b	b	b	a	b	b	a	a	a	a	a	b	b	b	a	a	a	b	a	b	a	b	b	b	b	b	b	b	b	b	a	b	b	b	a	a	a	b	a	a	b	b	a	a	b	b
Marker6147512	b	a	b	b	b	b	a	b	b	a	a	a	a	a	b	b	b	a	a	a	b	a	b	a	b	b	b	b	b	b	b	b	b	a	b	b	b	a	a	a	b	a	a	b	b	a	a	b	b
Marker6001459	b	a	b	b	b	b	a	b	b	a	a	a	a	a	b	b	b	a	a	a	b	a	b	a	b	b	b	b	b	b	b	b	b	a	b	b	b	a	a	a	b	a	a	b	b	a	a	b	b
Marker6006132	b	a	b	b	b	b	a	b	b	a	a	a	a	a	b	b	b	a	a	a	b	a	b	a	b	b	b	b	b	b	b	b	b	a	b	b	b	a	a	a	b	a	a	b	b	a	a	b	b
Marker6223725	b	a	b	b	b	b	a	b	b	a	a	a	a	a	b	b	b	a	a	a	b	a	b	a	b	b	b	b	b	b	b	b	b	a	b	b	b	a	a	a	b	a	a	b	b	a	a	b	b
Marker6254329	b	a	b	b	b	b	a	b	b	a	a	a	a	a	b	b	b	a	a	a	b	a	b	a	b	b	b	b	b	b	b	b	b	a	b	b	b	a	a	a	b	a	a	b	b	a	a	b	b
Marker6184773	b	a	b	b	b	b	a	b	b	a	a	a	a	a	b	b	b	a	a	a	b	a	b	a	b	b	b	b	b	b	b	b	b	a	b	b	b	a	a	a	b	a	a	b	b	a	a	b	b
Marker6169194	b	a	b	b	b	b	a	b	b	a	a	a	a	a	b	b	b	a	a	a	b	a	b	a	b	b	b	b	b	b	b	b	b	a	b	b	b	a	a	a	b	a	a	b	b	a	a	b	b
Marker6140186	b	a	b	b	b	b	a	b	b	a	a	a	a	a	b	b	b	a	a	a	b	a	b	a	b	b	b	b	b	b	b	b	b	a	b	b	b	a	a	a	b	a	a	b	b	a	a	b	b
Marker6097712	b	a	b	b	b	b	a	b	b	a	a	a	a	a	b	b	b	a	a	a	b	a	b	a	b	b	b	b	b	b	b	b	b	a	b	b	b	a	a	a	b	a	a	b	b	a	a	b	b
Marker6122249	b	a	b	b	b	b	a	b	b	a	a	a	a	a	b	b	b	a	a	a	b	a	b	a	b	b	b	b	b	b	b	b	b	a	b	b	b	a	a	a	b	a	a	b	b	a	a	b	b
Marker6095744	b	a	b	b	b	b	a	b	b	a	a	a	a	a	b	b	b	a	a	a	b	a	b	a	b	b	b	b	b	b	b	b	b	a	b	b	b	a	a	a	b	a	a	b	b	a	a	b	b
Marker6030461	b	a	b	b	b	b	a	b	b	a	a	a	a	a	b	b	b	a	a	a	b	a	b	a	b	b	b	b	b	b	b	b	b	a	b	b	b	a	a	a	b	a	a	b	b	a	a	b	b
Marker6087685	b	a	b	b	b	b	a	b	b	a	a	a	a	a	b	b	b	a	a	a	b	a	b	a	b	b	b	b	b	b	b	b	b	a	b	b	b	a	a	a	b	a	a	b	b	a	a	b	b
Marker6012008	b	a	b	b	b	b	a	b	b	a	a	a	a	a	b	b	b	a	a	a	b	a	b	a	b	b	b	b	b	b	b	b	b	a	b	b	b	a	a	a	b	a	a	b	b	a	a	b	b
Marker5964173	b	a	b	b	b	b	a	b	b	a	a	a	a	a	b	b	b	a	a	a	b	a	b	a	b	b	b	b	b	b	b	b	b	a	b	b	b	a	a	a	b	a	a	b	b	a	a	b	b
Marker5971355	b	a	b	b	b	b	a	b	b	a	a	a	a	a	b	b	b	a	a	a	b	a	b	a	b	b	b	b	b	b	b	b	b	a	b	b	b	a	a	a	b	a	a	b	b	a	a	b	b
Marker6008506	b	a	b	b	b	b	a	b	b	a	a	a	a	a	b	b	b	a	a	a	b	a	b	a	b	b	b	b	b	b	b	b	b	a	b	b	b	a	a	a	b	a	a	b	b	a	a	b	b
Marker6256452	b	a	b	b	b	b	a	b	b	a	a	a	a	a	b	b	b	a	a	a	b	a	b	a	b	b	b	b	b	b	b	b	b	a	b	b	b	a	a	a	b	a	a	b	b	a	a	b	b
Marker5965243	b	a	b	b	b	b	a	b	b	a	a	a	a	a	b	b	b	a	a	a	b	a	b	a	b	b	b	b	b	b	b	b	b	a	b	b	b	a	a	a	b	a	a	b	b	a	a	b	b
Marker6118895	b	a	b	b	b	b	a	b	b	a	a	a	a	a	b	b	b	a	a	a	b	a	b	a	b	b	b	b	b	b	b	b	b	a	b	b	b	a	a	a	b	a	a	b	b	a	a	b	b
Marker6112957	b	a	b	b	b	b	a	b	b	a	a	a	a	a	b	b	b	a	a	a	b	a	b	a	b	b	b	b	b	b	b	b	b	a	b	b	b	a	a	a	b	a	a	b	b	a	a	b	b
Marker6235763	b	a	b	b	b	b	a	b	b	a	a	a	a	a	b	b	b	a	a	a	b	a	b	a	b	b	b	b	b	b	b	b	b	a	b	b	b	a	a	a	b	a	a	b	b	a	a	b	b
Marker6175393	b	a	b	b	b	b	a	b	b	a	a	a	a	a	b	b	b	a	a	a	b	a	b	a	b	b	b	b	b	b	b	b	b	a	b	b	b	a	a	a	b	a	a	b	b	a	a	b	b
Marker6295742	b	a	b	b	b	b	a	b	b	a	a	a	a	a	b	b	b	a	a	a	b	a	b	a	b	b	b	b	b	b	b	b	b	a	b	b	b	a	a	a	b	a	a	b	b	a	a	b	b
Marker6269578	b	a	b	b	b	b	a	b	b	a	a	a	a	a	b	b	b	a	a	a	b	a	b	a	b	b	b	b	b	b	b	b	b	a	b	b	b	a	a	a	b	a	a	b	b	a	a	b	b
Marker6148414	b	a	b	b	b	b	a	b	b	a	a	a	a	a	b	b	b	a	a	a	b	a	b	a	b	b	b	b	b	b	b	b	b	a	b	b	b	a	a	a	b	a	a	b	b	a	a	b	b
Marker6271654	b	a	b	b	b	b	a	b	b	a	a	a	a	a	b	b	b	a	a	a	b	a	b	a	b	b	b	b	b	b	b	b	b	a	b	b	b	a	a	a	b	a	a	b	b	a	a	b	b
Marker6241446	b	a	b	b	b	b	a	b	b	a	a	a	a	a	b	b	b	a	a	a	b	a	b	a	b	b	b	b	b	b	b	b	b	a	b	b	b	a	a	a	b	a	a	b	b	a	a	b	b
Marker6045145	b	a	b	b	b	b	a	b	b	a	a	a	a	a	b	b	b	a	a	a	b	a	b	a	b	b	b	b	b	b	b	b	b	a	b	b	b	a	a	a	b	a	a	b	b	a	a	b	b
Marker6035208	b	a	b	b	b	b	a	b	b	a	a	a	a	a	b	b	b	a	a	a	b	a	b	a	b	b	b	b	b	b	b	b	b	a	b	b	b	a	a	a	b	a	a	b	b	a	a	b	b
Marker6003760	b	a	b	b	b	b	a	b	b	a	a	a	a	a	b	b	b	a	a	a	b	a	b	a	b	b	b	b	b	b	b	b	b	a	b	b	b	a	a	a	b	a	a	b	b	a	a	b	b
Marker6269508	b	a	b	b	b	b	a	b	b	a	a	a	a	a	b	b	b	a	a	a	b	a	b	a	b	b	b	b	b	b	b	b	b	a	b	b	b	a	a	a	b	a	a	b	b	a	a	b	b
Marker5993994	b	a	b	b	b	b	a	b	b	a	a	a	a	a	b	b	b	a	a	a	b	a	b	a	b	b	b	b	b	b	b	b	b	a	b	b	b	a	a	a	b	a	a	b	b	a	a	b	b
Marker5970832	b	a	b	b	b	b	a	b	b	a	-	a	a	a	b	b	b	a	a	a	b	a	b	a	b	b	b	b	b	b	b	b	b	a	b	b	b	a	a	a	b	a	a	b	b	a	a	b	b
Marker5958832	b	a	b	b	b	b	a	b	b	a	h	a	a	a	b	b	b	a	a	a	b	a	b	a	b	b	b	b	b	b	b	b	b	a	b	b	b	a	a	a	b	a	a	b	b	a	a	b	b
Marker5995070	b	a	b	b	b	b	a	b	b	a	h	a	a	a	b	b	b	a	a	a	b	a	b	a	b	b	b	b	b	b	b	b	b	a	b	b	b	a	a	a	b	a	a	b	b	a	a	b	b
Marker6016488	b	a	b	b	b	b	a	b	b	a	h	a	a	a	b	b	b	a	a	a	b	a	b	a	b	b	b	b	b	b	b	b	b	a	b	b	b	a	a	a	b	a	a	b	b	a	a	b	b
Marker6191134	b	a	b	b	b	b	a	b	b	a	h	a	a	a	b	b	b	a	a	a	b	a	b	a	b	b	b	b	b	b	b	b	b	a	b	b	b	a	a	a	b	a	a	b	b	a	a	b	b
Marker6191348	b	a	b	b	b	b	a	b	b	a	h	a	a	a	b	b	b	a	a	a	b	a	b	a	b	b	b	b	b	b	b	b	b	a	b	b	b	a	a	a	b	a	a	b	b	a	a	b	b
Marker6080401	b	a	b	b	b	b	a	b	b	a	h	a	a	a	b	b	b	a	a	a	b	a	b	a	b	b	b	b	b	b	b	b	b	a	b	b	b	a	a	a	b	a	a	b	b	a	a	b	b
Marker6099787	b	a	b	b	b	b	a	b	b	a	h	a	a	a	b	b	b	a	a	a	b	a	b	a	b	b	b	b	b	b	b	b	b	a	b	b	b	a	a	a	b	a	a	b	b	a	a	b	b
Marker6235767	b	a	b	b	b	b	a	b	b	a	h	a	a	a	b	b	b	a	a	a	b	a	b	a	b	b	b	b	b	b	b	b	b	a	b	b	b	a	a	a	b	a	a	b	b	a	a	b	b
Marker6172782	b	a	b	b	b	b	a	b	b	a	h	a	a	a	b	b	b	a	a	a	b	a	b	a	b	b	b	b	b	b	b	b	b	a	b	b	b	a	a	a	b	a	a	b	b	a	a	b	b
Marker6107063	b	a	b	b	b	b	a	b	b	a	h	a	a	a	b	b	b	a	a	a	b	a	b	a	b	b	b	b	b	b	b	b	b	a	b	b	b	a	a	a	b	a	a	b	b	a	a	b	b
Marker5998932	b	a	b	b	b	b	a	b	b	a	h	a	a	a	b	b	b	a	a	a	b	a	b	a	b	b	b	b	b	b	b	b	b	a	b	b	b	a	a	a	b	a	a	b	b	a	a	b	b
Marker6061861	b	a	b	b	b	b	a	b	b	a	h	a	a	a	b	b	b	a	a	a	b	a	b	a	b	b	b	b	b	b	b	b	b	a	b	b	b	a	a	a	b	a	a	b	b	a	a	b	b
Marker6031550	b	a	b	b	b	b	a	b	b	a	h	a	a	a	b	b	b	a	a	a	b	a	b	a	b	b	b	b	b	b	b	b	b	a	b	b	b	a	a	a	b	a	a	b	b	a	a	b	b
Marker6302128	b	a	b	b	b	b	a	b	b	a	h	a	a	a	b	b	b	a	a	a	b	a	b	a	b	b	b	b	b	b	b	b	b	a	b	b	b	a	a	a	b	a	a	b	b	a	a	b	b
Marker6298381	b	a	b	b	b	b	a	b	b	a	h	a	a	a	b	b	b	a	a	a	b	a	b	a	b	b	b	b	b	b	b	b	b	a	b	b	b	a	a	a	b	a	a	b	b	a	a	b	b
Marker6279191	b	a	b	b	b	b	a	b	b	a	h	a	a	a	b	b	b	a	a	a	b	a	b	a	b	b	b	b	b	b	b	b	b	a	b	b	b	a	a	a	b	a	a	b	b	a	a	b	b
Marker6277877	b	a	b	b	b	b	a	b	b	a	h	a	a	a	b	b	b	a	a	a	b	a	b	a	b	b	b	b	b	b	b	b	b	a	b	b	b	a	a	a	b	a	a	b	b	a	a	b	b
Marker6271505	b	a	b	b	b	b	a	b	b	a	h	a	a	a	b	b	b	a	a	a	b	a	b	a	b	b	b	b	b	b	b	b	b	a	b	b	b	a	a	a	b	a	a	b	b	a	a	b	b
Marker6258434	b	a	b	b	b	b	a	b	b	a	h	a	a	a	b	b	b	a	a	a	b	a	b	a	b	b	b	b	b	b	b	b	b	a	b	b	b	a	a	a	b	a	a	b	b	a	a	b	b
Marker6251630	b	a	b	b	b	b	a	b	b	a	h	a	a	a	b	b	b	a	a	a	b	a	b	a	b	b	b	b	b	b	b	b	b	a	b	b	b	a	a	a	b	a	a	b	b	a	a	b	b
Marker6247387	b	a	b	b	b	b	a	b	b	a	h	a	a	a	b	b	b	a	a	a	b	a	b	a	b	b	b	b	b	b	b	b	b	a	b	b	b	a	a	a	b	a	a	b	b	a	a	b	b
Marker6246650	b	a	b	b	b	b	a	b	b	a	h	a	a	a	b	b	b	a	a	a	b	a	b	a	b	b	b	b	b	b	b	b	b	a	b	b	b	a	a	a	b	a	a	b	b	a	a	b	b
Marker6228104	b	a	b	b	b	b	a	b	b	a	h	a	a	a	b	b	b	a	a	a	b	a	b	a	b	b	b	b	b	b	b	b	b	a	b	b	b	a	a	a	b	a	a	b	b	a	a	b	b
Marker6224941	b	a	b	b	b	b	a	b	b	a	h	a	a	a	b	b	b	a	a	a	b	a	b	a	b	b	b	b	b	b	b	b	b	a	b	b	b	a	a	a	b	a	a	b	b	a	a	b	b
Marker6203803	b	a	b	b	b	b	a	b	b	a	h	a	a	a	b	b	b	a	a	a	b	a	b	a	b	b	b	b	b	b	b	b	b	a	b	b	b	a	a	a	b	a	a	b	b	a	a	b	b
Marker6202328	b	a	b	b	b	b	a	b	b	a	h	a	a	a	b	b	b	a	a	a	b	a	b	a	b	b	b	b	b	b	b	b	b	a	b	b	b	a	a	a	b	a	a	b	b	a	a	b	b
Marker6192238	b	a	b	b	b	b	a	b	b	a	h	a	a	a	b	b	b	a	a	a	b	a	b	a	b	b	b	b	b	b	b	b	b	a	b	b	b	a	a	a	b	a	a	b	b	a	a	b	b
Marker6165302	b	a	b	b	b	b	a	b	b	a	h	a	a	a	b	b	b	a	a	a	b	a	b	a	b	b	b	b	b	b	b	b	b	a	b	b	b	a	a	a	b	a	a	b	b	a	a	b	b
Marker6156719	b	a	b	b	b	b	a	b	b	a	h	a	a	a	b	b	b	a	a	a	b	a	b	a	b	b	b	b	b	b	b	b	b	a	b	b	b	a	a	a	b	a	a	b	b	a	a	b	b
Marker6153237	b	a	b	b	b	b	a	b	b	a	h	a	a	a	b	b	b	a	a	a	b	a	b	a	b	b	b	b	b	b	b	b	b	a	b	b	b	a	a	a	b	a	a	b	b	a	a	b	b
Marker6127755	b	a	b	b	b	b	a	b	b	a	h	a	a	a	b	b	b	a	a	a	b	a	b	a	b	b	b	b	b	b	b	b	b	a	b	b	b	a	a	a	b	a	a	b	b	a	a	b	b
Marker6127142	b	a	b	b	b	b	a	b	b	a	h	a	a	a	b	b	b	a	a	a	b	a	b	a	b	b	b	b	b	b	b	b	b	a	b	b	b	a	a	a	b	a	a	b	b	a	a	b	b
Marker6118745	b	a	b	b	b	b	a	b	b	a	h	a	a	a	b	b	b	a	a	a	b	a	b	a	b	b	b	b	b	b	b	b	b	a	b	b	b	a	a	a	b	a	a	b	b	a	a	b	b
Marker6113027	b	a	b	b	b	b	a	b	b	a	h	a	a	a	b	b	b	a	a	a	b	a	b	a	b	b	b	b	b	b	b	b	b	a	b	b	b	a	a	a	b	a	a	b	b	a	a	b	b
Marker6097630	b	a	b	b	b	b	a	b	b	a	h	a	a	a	b	b	b	a	a	a	b	a	b	a	b	b	b	b	b	b	b	b	b	a	b	b	b	a	a	a	b	a	a	b	b	a	a	b	b
Marker6090234	b	a	b	b	b	b	a	b	b	a	h	a	a	a	b	b	b	a	a	a	b	a	b	a	b	b	b	b	b	b	b	b	b	a	b	b	b	a	a	a	b	a	a	b	b	a	a	b	b
Marker6067019	b	a	b	b	b	b	a	b	b	a	h	a	a	a	b	b	b	a	a	a	b	a	b	a	b	b	b	b	b	b	b	b	b	a	b	b	b	a	a	a	b	a	a	b	b	a	a	b	b
Marker6065975	b	a	b	b	b	b	a	b	b	a	h	a	a	a	b	b	b	a	a	a	b	a	b	a	b	b	b	b	b	b	b	b	b	a	b	b	b	a	a	a	b	a	a	b	b	a	a	b	b
Marker6061126	b	a	b	b	b	b	a	b	b	a	h	a	a	a	b	b	b	a	a	a	b	a	b	a	b	b	b	b	b	b	b	b	b	a	b	b	b	a	a	a	b	a	a	b	b	a	a	b	b
Marker6057319	b	a	b	b	b	b	a	b	b	a	h	a	a	a	b	b	b	a	a	a	b	a	b	a	b	b	b	b	b	b	b	b	b	a	b	b	b	a	a	a	b	a	a	b	b	a	a	b	b
Marker6058394	b	a	b	b	b	b	a	b	b	a	h	a	a	a	b	b	b	a	a	a	b	a	b	a	b	b	b	b	b	b	b	b	b	a	b	b	b	a	a	a	b	a	a	b	b	a	a	b	b
Marker6054570	b	a	b	b	b	b	a	b	b	a	h	a	a	a	b	b	b	a	a	a	b	a	b	a	b	b	b	b	b	b	b	b	b	a	b	b	b	a	a	a	b	a	a	b	b	a	a	b	b
Marker5964743	b	a	b	b	b	b	a	b	b	a	h	a	a	a	b	b	b	a	a	a	b	a	b	a	b	b	b	b	b	b	b	b	b	a	b	b	b	a	a	a	b	a	a	b	b	a	a	b	b
Marker5967896	b	a	b	b	b	b	a	b	b	a	h	a	a	a	b	b	b	a	a	a	b	a	b	a	b	b	b	b	b	b	b	b	b	a	b	b	b	a	a	a	b	a	a	b	b	a	a	b	b
Marker5971204	b	a	b	b	b	b	a	b	b	a	h	a	a	a	b	b	b	a	a	a	b	a	b	a	b	b	b	b	b	b	b	b	b	a	b	b	b	a	a	a	b	a	a	b	b	a	a	b	b
Marker6069169	b	a	b	b	b	b	a	b	b	a	h	a	a	a	b	b	b	a	a	a	b	a	b	a	b	b	b	b	b	b	b	b	b	a	b	b	b	a	a	a	b	a	a	b	b	a	a	b	b
Marker6006824	b	a	b	b	b	b	a	b	b	a	h	a	a	a	b	b	b	a	a	a	b	a	b	a	b	b	b	b	b	b	b	b	b	a	b	b	b	a	a	a	b	a	a	b	b	a	a	b	b
Marker6089935	b	a	b	b	b	b	a	b	b	a	h	a	a	a	b	b	b	a	a	a	b	a	b	a	b	b	b	b	b	b	b	b	b	a	b	b	b	a	a	a	b	a	a	b	b	a	a	b	b
Marker6179855	b	a	b	b	b	b	a	b	b	a	h	a	a	a	b	b	b	a	a	a	b	a	b	a	b	b	b	b	b	b	b	b	b	a	b	b	b	a	a	a	b	a	a	b	b	a	a	b	b
Marker6204569	b	a	b	b	b	b	a	b	b	a	h	a	a	a	b	b	b	a	a	a	b	a	b	a	b	b	b	b	b	b	b	b	b	a	b	b	b	a	a	a	b	a	a	b	b	a	a	b	b
Marker6226675	b	a	b	b	b	b	a	b	b	a	h	a	a	a	b	b	b	a	a	a	b	a	b	a	b	b	b	b	b	b	b	b	b	a	b	b	b	a	a	a	b	a	a	b	b	a	a	b	b
Marker6267188	b	a	b	b	b	b	a	b	b	a	h	a	a	a	b	b	b	a	a	a	b	a	b	a	b	b	b	b	b	b	b	b	b	a	b	b	b	a	a	a	b	a	a	b	b	a	a	b	b
Marker6288510	b	a	b	b	b	b	a	b	b	a	h	a	a	a	b	b	b	a	a	a	b	a	b	a	b	b	b	b	b	b	b	b	b	a	b	b	b	a	a	a	b	a	a	b	b	a	a	b	b
Marker6255896	b	a	b	b	b	b	a	b	b	a	h	a	a	a	b	b	b	a	a	a	b	a	b	a	b	b	b	b	b	b	b	b	b	a	b	b	b	a	a	a	b	a	a	b	b	a	a	b	b
Marker6009393	b	a	b	b	b	b	a	b	b	a	h	a	a	a	b	b	b	a	a	a	b	a	b	a	b	b	b	b	b	b	b	b	b	a	b	b	b	a	a	a	b	a	a	b	b	a	a	b	b
Marker6199584	b	a	b	b	b	b	a	b	b	a	b	a	a	a	b	b	b	a	a	a	b	a	b	a	b	b	b	b	b	b	b	b	b	a	b	b	b	a	a	a	b	a	a	b	b	a	a	b	b
Marker6193053	b	a	b	b	b	b	a	b	b	a	b	a	a	a	b	b	b	a	a	a	b	a	b	a	b	b	b	b	b	b	b	b	b	a	b	b	b	a	a	a	b	a	a	b	b	a	a	b	b
Marker6152214	b	a	b	b	b	b	a	b	b	a	b	a	a	a	b	b	b	a	a	a	b	a	b	a	b	b	b	b	b	b	b	b	b	a	b	b	b	a	a	a	b	a	a	b	b	a	a	b	b
Marker6150757	b	a	b	b	b	b	a	b	b	a	b	a	a	a	b	b	b	a	a	a	b	a	b	a	b	b	b	b	b	b	b	b	b	a	b	b	b	a	a	a	b	a	a	b	b	a	a	b	b
Marker6110240	b	a	b	b	b	b	a	b	b	a	b	a	a	a	b	b	b	a	a	a	b	a	b	a	b	b	b	b	b	b	b	b	b	a	b	b	b	a	a	a	b	a	a	b	b	a	a	b	b
Marker6047457	b	a	b	b	b	b	a	b	b	a	b	a	a	a	b	b	b	a	a	a	b	a	b	a	b	b	b	b	b	b	b	b	b	a	b	b	b	a	a	a	b	a	a	b	b	a	a	b	b
Marker6019970	b	a	b	b	b	b	a	b	b	a	b	a	a	a	b	b	b	a	a	a	b	a	b	a	b	b	b	b	b	b	b	b	b	a	b	b	b	a	a	a	b	a	a	b	b	a	a	b	b
Marker5974138	b	a	b	b	b	b	a	b	b	a	b	a	a	a	b	b	b	a	a	a	b	a	b	a	b	b	b	b	b	b	b	b	b	a	b	b	b	a	a	a	b	a	a	b	b	a	a	b	b
Marker6296755	b	a	b	b	b	b	a	b	b	a	b	a	a	a	b	b	b	a	a	a	b	a	b	a	b	b	b	b	b	b	b	b	b	a	b	b	b	a	a	a	b	a	a	b	b	a	a	b	b
Marker6270423	b	a	b	b	b	b	a	b	b	a	b	a	a	a	b	b	b	a	a	a	b	a	b	a	b	b	b	b	b	b	b	b	b	a	b	b	b	a	a	a	b	a	a	b	b	a	a	b	b
Marker6237663	b	a	b	b	b	b	a	b	b	a	b	a	a	a	b	b	b	a	a	a	b	a	b	a	b	b	b	b	b	b	b	b	b	a	b	b	b	a	a	a	b	a	a	b	b	a	a	b	b
Marker6200564	b	a	b	b	b	b	a	b	b	a	b	a	a	a	b	b	b	a	a	a	b	a	b	a	b	b	b	b	b	b	b	b	b	a	b	b	b	a	a	a	b	a	a	b	b	a	a	b	b
Marker6194606	b	a	b	b	b	b	a	b	b	a	b	a	a	a	b	b	b	a	a	a	b	a	b	a	b	b	b	b	b	b	b	b	b	a	b	b	b	a	a	a	b	a	a	b	b	a	a	b	b
Marker6190990	b	a	b	b	b	b	a	b	b	a	b	a	a	a	b	b	b	a	a	a	b	a	b	a	b	b	b	b	b	b	b	b	b	a	b	b	b	a	a	a	b	a	a	b	b	a	a	b	b
Marker6149202	b	a	b	b	b	b	a	b	b	a	b	a	a	a	b	b	b	a	a	a	b	a	b	a	b	b	b	b	b	b	b	b	b	a	b	b	b	a	a	a	b	a	a	b	b	a	a	b	b
Marker6044942	b	a	b	b	b	b	a	b	b	a	b	a	a	a	b	b	b	a	a	a	b	a	b	a	b	b	b	b	b	b	b	b	b	a	b	b	b	a	a	a	b	a	a	b	b	a	a	b	b
Marker6012786	b	a	b	b	b	b	a	b	b	a	b	a	a	a	b	b	b	a	a	a	b	a	b	a	b	b	b	b	b	b	b	b	b	a	b	b	b	a	a	a	b	a	a	b	b	a	a	b	b
Marker5987629	b	a	b	b	b	b	a	b	b	a	b	a	a	a	b	b	b	a	a	a	b	a	b	a	b	b	b	b	b	b	b	b	b	a	b	b	b	a	a	a	b	a	a	b	b	a	a	b	b
Marker6306160	b	a	b	b	b	b	a	b	b	a	b	a	a	a	b	b	b	a	a	a	b	a	b	a	b	b	b	b	b	b	b	b	b	a	b	b	b	a	a	a	b	a	a	b	b	a	a	b	b
Marker6291020	b	a	b	b	b	b	a	b	b	a	b	a	a	a	b	b	b	a	a	a	b	a	b	a	b	b	b	b	b	b	b	b	b	a	b	b	b	a	a	a	b	a	a	b	b	a	a	b	b
Marker6207864	b	a	b	b	b	b	a	b	b	a	b	a	a	a	b	b	b	a	a	a	b	a	b	a	b	b	b	b	b	b	b	b	b	a	b	b	b	a	a	a	b	a	a	b	b	a	a	b	b
Marker6191313	b	a	b	b	b	b	a	b	b	a	b	a	a	a	b	b	b	a	a	a	b	a	b	a	b	b	b	b	b	b	b	b	b	a	b	b	b	a	a	a	b	a	a	b	b	a	a	b	b
Marker6165403	b	a	b	b	b	b	a	b	b	a	b	a	a	a	b	b	b	a	a	a	b	a	b	a	b	b	b	b	b	b	b	b	b	a	b	b	b	a	a	a	b	a	a	b	b	a	a	b	b
Marker6050686	b	a	b	b	b	b	a	b	b	a	b	a	a	a	b	b	b	a	a	a	b	a	b	a	b	b	b	b	b	b	b	b	b	a	b	b	b	a	a	a	b	a	a	b	b	a	a	b	b
Marker6032681	b	a	b	b	b	b	a	b	b	a	b	a	a	a	b	b	b	a	a	a	b	a	b	a	b	b	b	b	b	b	b	b	b	a	b	b	b	a	a	a	b	a	a	b	b	a	a	b	b
Marker6289296	b	a	b	b	b	b	a	b	b	a	b	a	a	a	b	b	b	a	a	a	b	a	b	a	b	b	b	b	b	b	b	b	b	a	b	b	b	a	a	a	b	a	a	b	b	a	a	b	b
Marker6081067	b	a	b	b	b	b	a	b	b	a	b	a	a	a	b	b	b	a	a	a	b	a	b	a	b	b	b	b	b	b	b	b	b	a	b	b	b	a	a	a	b	a	a	b	b	a	a	b	b
Marker6004322	b	a	b	b	b	b	a	b	b	a	b	a	a	a	b	b	b	a	a	a	b	a	b	a	b	b	b	b	b	b	b	b	b	a	b	b	b	a	a	a	b	a	a	b	b	a	a	b	b
Marker6237691	b	a	b	b	b	b	a	b	b	a	b	a	a	a	b	b	b	a	a	a	b	a	b	a	b	b	b	b	b	b	b	b	b	a	b	b	b	a	a	a	b	a	a	b	b	a	a	b	b
Marker6150983	b	a	b	b	b	b	a	b	b	a	b	a	a	a	b	b	b	a	a	a	b	a	b	a	b	b	b	b	b	b	b	b	b	a	b	b	b	a	a	a	b	a	a	b	b	a	a	b	b
Marker6096498	b	a	b	b	b	b	a	b	b	a	b	a	a	a	b	b	b	a	a	a	b	a	b	a	b	b	b	b	b	b	b	b	b	a	b	b	b	a	a	a	b	a	a	b	b	a	a	b	b
Marker6024982	b	a	b	b	b	b	a	b	b	a	b	a	a	a	b	b	b	a	a	a	b	a	b	a	b	b	b	b	b	b	b	b	b	a	b	b	b	a	a	a	b	a	a	b	b	a	a	b	b
Marker6164301	b	a	b	b	b	b	a	b	b	a	b	a	a	a	b	b	b	a	a	a	b	a	b	a	b	b	b	b	b	b	b	b	b	a	b	b	b	a	a	a	b	a	a	b	b	a	a	b	b
Marker6188221	b	a	b	b	b	b	a	b	b	a	b	a	a	a	b	b	b	a	a	a	b	a	b	a	b	b	b	b	b	b	b	b	b	a	b	b	b	a	a	a	b	a	a	b	b	a	a	b	b
Marker6055744	b	a	b	b	b	b	a	b	b	a	b	a	a	a	b	b	b	a	a	a	b	a	b	a	b	b	b	b	b	b	b	b	b	a	b	b	b	a	a	a	b	a	a	b	b	a	a	b	b
Marker6003106	b	a	b	b	b	b	a	b	b	a	b	a	a	a	b	b	b	a	a	a	b	a	b	a	b	b	b	b	b	b	b	b	b	a	b	b	b	a	a	a	b	a	a	b	b	a	a	b	b
Marker6152286	b	a	b	b	b	b	a	b	b	a	b	a	a	a	b	b	b	a	a	a	b	a	b	a	b	b	b	b	b	b	b	b	b	a	b	b	b	a	a	a	b	a	a	b	b	a	a	b	b
Marker6167133	b	a	b	b	b	b	a	b	b	a	b	a	a	a	b	b	b	a	a	a	b	a	b	a	b	b	b	b	b	b	b	b	b	a	b	b	b	a	a	a	b	a	a	b	b	a	a	b	b
Marker6203359	b	a	b	b	b	b	a	b	b	a	b	a	a	a	b	b	b	a	a	a	b	a	b	a	b	b	b	b	b	b	b	b	b	a	b	b	b	a	a	a	b	a	a	b	b	a	a	b	b
Marker6207848	b	a	b	b	b	b	a	b	b	a	b	a	a	a	b	b	b	a	a	a	b	a	b	a	b	b	b	b	b	b	b	b	b	a	b	b	b	a	a	a	b	a	a	b	b	a	a	b	b
Marker6217640	b	a	b	b	b	b	a	b	b	a	b	a	a	a	b	b	b	a	a	a	b	a	b	a	b	b	b	b	b	b	b	b	b	a	b	b	b	a	a	a	b	a	a	b	b	a	a	b	b
Marker6304000	b	a	b	b	b	b	a	b	b	a	h	a	a	a	b	b	b	a	a	a	b	a	b	a	b	b	b	b	b	b	b	b	b	a	b	b	b	a	a	a	b	a	a	b	b	a	a	b	b
Marker6302841	b	a	b	b	b	b	a	b	b	a	h	a	a	a	b	b	b	a	a	a	b	a	b	a	b	b	b	b	b	b	b	b	b	a	b	b	b	a	a	a	b	a	a	b	b	a	a	b	b
Marker6294948	b	a	b	b	b	b	a	b	b	a	h	a	a	a	b	b	b	a	a	a	b	a	b	a	b	b	b	b	b	b	b	b	b	a	b	b	b	a	a	a	b	a	a	b	b	a	a	b	b
Marker6292926	b	a	b	b	b	b	a	b	b	a	h	a	a	a	b	b	b	a	a	a	b	a	b	a	b	b	b	b	b	b	b	b	b	a	b	b	b	a	a	a	b	a	a	b	b	a	a	b	b
Marker6288799	b	a	b	b	b	b	a	b	b	a	h	a	a	a	b	b	b	a	a	a	b	a	b	a	b	b	b	b	b	b	b	b	b	a	b	b	b	a	a	a	b	a	a	b	b	a	a	b	b
Marker6282145	b	a	b	b	b	b	a	b	b	a	h	a	a	a	b	b	b	a	a	a	b	a	b	a	b	b	b	b	b	b	b	b	b	a	b	b	b	a	a	a	b	a	a	b	b	a	a	b	b
Marker6279374	b	a	b	b	b	b	a	b	b	a	h	a	a	a	b	b	b	a	a	a	b	a	b	a	b	b	b	b	b	b	b	b	b	a	b	b	b	a	a	a	b	a	a	b	b	a	a	b	b
Marker6264584	b	a	b	b	b	b	a	b	b	a	h	a	a	a	b	b	b	a	a	a	b	a	b	a	b	b	b	b	b	b	b	b	b	a	b	b	b	a	a	a	b	a	a	b	b	a	a	b	b
Marker6248426	b	a	b	b	b	b	a	b	b	a	h	a	a	a	b	b	b	a	a	a	b	a	b	a	b	b	b	b	b	b	b	b	b	a	b	b	b	a	a	a	b	a	a	b	b	a	a	b	b
Marker6220984	b	a	b	b	b	b	a	b	b	a	h	a	a	a	b	b	b	a	a	a	b	a	b	a	b	b	b	b	b	b	b	b	b	a	b	b	b	a	a	a	b	a	a	b	b	a	a	b	b
Marker6217437	b	a	b	b	b	b	a	b	b	a	h	a	a	a	b	b	b	a	a	a	b	a	b	a	b	b	b	b	b	b	b	b	b	a	b	b	b	a	a	a	b	a	a	b	b	a	a	b	b
Marker6167799	b	a	b	b	b	b	a	b	b	a	h	a	a	a	b	b	b	a	a	a	b	a	b	a	b	b	b	b	b	b	b	b	b	a	b	b	b	a	a	a	b	a	a	b	b	a	a	b	b
Marker6155817	b	a	b	b	b	b	a	b	b	a	h	a	a	a	b	b	b	a	a	a	b	a	b	a	b	b	b	b	b	b	b	b	b	a	b	b	b	a	a	a	b	a	a	b	b	a	a	b	b
Marker6155747	b	a	b	b	b	b	a	b	b	a	h	a	a	a	b	b	b	a	a	a	b	a	b	a	b	b	b	b	b	b	b	b	b	a	b	b	b	a	a	a	b	a	a	b	b	a	a	b	b
Marker6154307	b	a	b	b	b	b	a	b	b	a	h	a	a	a	b	b	b	a	a	a	b	a	b	a	b	b	b	b	b	b	b	b	b	a	b	b	b	a	a	a	b	a	a	b	b	a	a	b	b
Marker6153560	b	a	b	b	b	b	a	b	b	a	h	a	a	a	b	b	b	a	a	a	b	a	b	a	b	b	b	b	b	b	b	b	b	a	b	b	b	a	a	a	b	a	a	b	b	a	a	b	b
Marker6136154	b	a	b	b	b	b	a	b	b	a	h	a	a	a	b	b	b	a	a	a	b	a	b	a	b	b	b	b	b	b	b	b	b	a	b	b	b	a	a	a	b	a	a	b	b	a	a	b	b
Marker6126856	b	a	b	b	b	b	a	b	b	a	h	a	a	a	b	b	b	a	a	a	b	a	b	a	b	b	b	b	b	b	b	b	b	a	b	b	b	a	a	a	b	a	a	b	b	a	a	b	b
Marker6097223	b	a	b	b	b	b	a	b	b	a	h	a	a	a	b	b	b	a	a	a	b	a	b	a	b	b	b	b	b	b	b	b	b	a	b	b	b	a	a	a	b	a	a	b	b	a	a	b	b
Marker6094768	b	a	b	b	b	b	a	b	b	a	h	a	a	a	b	b	b	a	a	a	b	a	b	a	b	b	b	b	b	b	b	b	b	a	b	b	b	a	a	a	b	a	a	b	b	a	a	b	b
Marker6085678	b	a	b	b	b	b	a	b	b	a	h	a	a	a	b	b	b	a	a	a	b	a	b	a	b	b	b	b	b	b	b	b	b	a	b	b	b	a	a	a	b	a	a	b	b	a	a	b	b
Marker6084463	b	a	b	b	b	b	a	b	b	a	h	a	a	a	b	b	b	a	a	a	b	a	b	a	b	b	b	b	b	b	b	b	b	a	b	b	b	a	a	a	b	a	a	b	b	a	a	b	b
Marker6083618	b	a	b	b	b	b	a	b	b	a	h	a	a	a	b	b	b	a	a	a	b	a	b	a	b	b	b	b	b	b	b	b	b	a	b	b	b	a	a	a	b	a	a	b	b	a	a	b	b
Marker6079839	b	a	b	b	b	b	a	b	b	a	h	a	a	a	b	b	b	a	a	a	b	a	b	a	b	b	b	b	b	b	b	b	b	a	b	b	b	a	a	a	b	a	a	b	b	a	a	b	b
Marker6012211	b	a	b	b	b	b	a	b	b	a	h	a	a	a	b	b	b	a	a	a	b	a	b	a	b	b	b	b	b	b	b	b	b	a	b	b	b	a	a	a	b	a	a	b	b	a	a	b	b
Marker6013750	b	a	b	b	b	b	a	b	b	a	h	a	a	a	b	b	b	a	a	a	b	a	b	a	b	b	b	b	b	b	b	b	b	a	b	b	b	a	a	a	b	a	a	b	b	a	a	b	b
Marker6028599	b	a	b	b	b	b	a	b	b	a	h	a	a	a	b	b	b	a	a	a	b	a	b	a	b	b	b	b	b	b	b	b	b	a	b	b	b	a	a	a	b	a	a	b	b	a	a	b	b
Marker6051900	b	a	b	b	b	b	a	b	b	a	h	a	a	a	b	b	b	a	a	a	b	a	b	a	b	b	b	b	b	b	b	b	b	a	b	b	b	a	a	a	b	a	a	b	b	a	a	b	b
Marker6064661	b	a	b	b	b	b	a	b	b	a	h	a	a	a	b	b	b	a	a	a	b	a	b	a	b	b	b	b	b	b	b	b	b	a	b	b	b	a	a	a	b	a	a	b	b	a	a	b	b
Marker5991739	b	a	b	b	b	b	a	b	b	a	h	a	a	a	b	b	b	a	a	a	b	a	b	a	b	b	b	b	b	b	b	b	b	a	b	b	b	a	a	a	b	a	a	b	b	a	a	b	b
Marker5969843	b	a	b	b	b	b	a	b	b	a	h	a	a	a	b	b	b	a	a	a	b	a	b	a	b	b	b	b	b	b	b	b	b	a	b	b	b	a	a	a	b	a	a	b	b	a	a	b	b
Marker5957329	b	a	b	b	b	b	a	b	b	a	h	a	a	a	b	b	b	a	a	a	b	a	b	a	b	b	b	b	b	b	b	b	b	a	b	b	b	a	a	a	b	a	a	b	b	a	a	b	b
Marker6234471	b	a	b	b	b	b	a	b	b	a	h	a	a	a	b	b	b	a	a	a	b	a	b	a	b	b	b	b	b	b	b	b	b	a	b	b	b	a	a	a	b	a	a	b	b	a	a	b	b
Marker6081752	b	a	b	b	b	b	a	b	b	a	h	a	a	a	b	b	b	a	a	a	b	a	b	a	b	b	b	b	b	b	b	b	b	a	b	b	b	a	a	a	b	a	a	b	b	a	a	b	b
Marker6082712	b	a	b	b	b	b	a	b	b	a	h	a	a	a	b	b	b	a	a	a	b	a	b	a	b	b	b	b	b	b	b	b	b	a	b	b	b	a	a	a	b	a	a	b	b	a	a	b	b
Marker6170221	b	a	b	b	b	b	a	b	b	a	h	a	a	a	b	b	b	a	a	a	b	a	b	a	b	b	b	b	b	b	b	b	b	a	b	b	b	a	a	a	b	a	a	b	b	a	a	b	b
Marker6077985	b	a	b	b	b	b	a	b	b	a	h	a	a	a	b	b	b	a	a	a	b	a	b	a	b	b	b	b	b	b	b	b	b	a	b	b	b	a	a	a	b	a	a	b	b	a	a	b	b
Marker6237129	b	a	b	b	b	b	a	b	b	a	h	a	a	a	b	b	b	a	a	a	b	a	b	a	b	b	b	b	b	b	b	b	b	a	b	b	b	a	a	a	b	a	a	b	b	a	a	b	b
Marker5961922	b	a	b	b	b	b	a	b	b	a	h	a	a	a	b	b	b	a	a	a	b	a	b	a	b	b	b	b	b	b	b	b	b	a	b	b	b	a	a	a	b	a	a	b	b	a	a	b	b
Marker6232566	b	a	b	b	b	b	a	b	b	a	h	a	a	a	b	b	b	a	a	a	b	a	b	a	b	b	b	b	b	b	b	b	b	a	b	b	b	a	a	a	b	a	a	b	b	a	a	b	b
Marker6072765	b	a	b	b	b	b	a	b	b	a	h	a	a	a	b	b	b	a	a	a	b	a	b	a	b	b	b	b	b	b	b	b	b	a	b	b	b	a	a	a	b	a	a	b	b	a	a	b	b
Marker6222844	b	a	b	b	b	b	a	b	b	a	h	a	a	a	b	b	b	a	a	a	b	a	b	a	b	b	b	b	b	b	b	b	b	a	b	b	b	a	a	a	b	a	a	b	b	a	a	b	b
Marker6051711	b	a	b	b	b	b	a	b	b	a	h	a	a	a	b	b	b	a	a	a	b	a	b	a	b	b	b	b	b	b	b	b	b	a	b	b	b	a	a	a	b	a	a	b	b	a	a	b	b
Marker5988272	b	a	b	b	b	b	a	b	b	a	h	a	a	a	b	b	b	a	a	a	b	a	b	a	b	b	b	b	b	b	b	b	b	a	b	b	b	a	a	a	b	a	a	b	b	a	a	b	b
Marker6292329	b	a	b	b	b	b	a	b	b	a	h	a	a	a	b	b	b	a	a	a	b	a	b	a	b	b	b	b	b	b	b	b	b	a	b	b	b	a	a	a	b	a	a	b	b	a	a	b	b
Marker6215983	b	a	b	b	b	b	a	b	b	a	h	a	a	a	b	b	b	a	a	a	b	a	b	a	b	b	b	b	b	b	b	b	b	a	b	b	b	a	a	a	b	a	a	b	b	a	a	b	b
Marker6215732	b	a	b	b	b	b	a	b	b	a	h	a	a	a	b	b	b	a	a	a	b	a	b	a	b	b	b	b	b	b	b	b	b	a	b	b	b	a	a	a	b	a	a	b	b	a	a	b	b
Marker6286981	b	a	b	b	b	b	a	b	b	a	h	a	a	a	b	b	b	a	a	a	b	a	b	a	b	b	b	b	b	b	b	b	b	a	b	b	b	a	a	a	b	a	a	b	b	a	a	b	b
Marker6287337	b	a	b	b	b	b	a	b	b	a	h	a	a	a	b	b	b	a	a	a	b	a	b	a	b	b	b	b	b	b	b	b	b	a	b	b	b	a	a	a	b	a	a	b	b	a	a	b	b
Marker6000144	b	a	b	b	b	b	a	b	b	a	h	a	a	a	b	b	b	a	a	a	b	a	b	a	b	b	b	b	b	b	b	b	b	a	b	b	b	a	a	a	b	a	a	b	b	a	a	b	b
Marker6026158	b	a	b	b	b	b	a	b	b	a	h	a	a	a	b	b	b	a	a	a	b	a	b	a	b	b	b	b	b	b	b	b	b	a	b	b	b	a	a	a	b	a	a	b	b	a	a	b	b
Marker6164602	b	a	b	b	b	b	a	b	b	a	h	a	a	a	b	b	b	a	a	a	b	a	b	a	b	b	b	b	b	b	b	b	b	a	b	b	b	a	a	a	b	a	a	b	b	a	a	b	b
Marker6201513	b	a	b	b	b	b	a	b	b	a	h	a	a	a	b	b	b	a	a	a	b	a	b	a	b	b	b	b	b	b	b	b	b	a	b	b	b	a	a	a	b	a	a	b	b	a	a	b	b
Marker6124844	b	a	b	b	b	b	a	b	b	a	h	a	a	a	b	b	b	a	a	a	b	a	b	a	b	b	b	b	b	b	b	b	b	a	b	b	b	a	a	a	b	a	a	b	b	a	a	b	b
Marker6087154	b	a	b	b	b	b	a	b	b	a	h	a	a	a	b	b	b	a	a	a	b	a	b	a	b	b	b	b	b	b	b	b	b	a	b	b	b	a	a	a	b	a	a	b	b	a	a	b	b
Marker6054095	b	a	b	b	b	b	a	b	b	a	h	a	a	a	b	b	b	a	a	a	b	a	b	a	b	b	b	b	b	b	b	b	b	a	b	b	b	a	a	a	b	a	a	b	b	a	a	b	b
Marker5995943	b	a	b	b	b	b	a	b	b	a	h	a	a	a	b	b	b	a	a	a	b	a	b	a	b	b	b	b	b	b	b	b	b	a	b	b	b	a	a	a	b	a	a	b	b	a	a	b	b
Marker6238266	b	a	b	b	b	b	a	b	b	a	h	a	a	a	b	b	b	a	a	a	b	a	b	a	b	b	b	b	b	b	b	b	b	a	b	b	b	a	a	a	b	a	a	b	b	a	a	b	b
Marker6312678	b	a	b	b	b	b	a	b	b	a	h	a	a	a	b	b	b	a	a	a	b	a	b	a	b	b	b	b	b	b	b	b	b	a	b	b	b	a	a	a	b	a	a	b	b	a	a	b	b
Marker6189059	b	a	b	b	b	b	a	b	b	a	h	a	a	a	b	b	b	a	a	a	b	a	b	a	b	b	b	b	b	b	b	b	b	a	b	b	b	a	a	a	b	a	a	b	b	a	-	b	b
Marker6225467	b	a	b	b	b	b	a	b	b	a	h	a	b	a	b	b	b	a	a	a	b	b	b	a	b	b	b	b	b	b	b	b	b	a	b	b	b	b	a	a	b	a	a	b	b	a	b	b	b
Marker6010592	b	a	b	b	b	b	a	b	b	a	h	a	b	a	b	b	b	a	a	a	b	b	b	a	b	b	b	b	b	b	b	b	b	a	b	b	b	b	a	a	b	a	a	b	b	a	b	b	b
Marker6269536	b	a	b	b	b	b	a	b	b	a	h	a	b	a	b	b	b	a	a	a	b	b	b	a	b	b	b	b	b	b	b	b	b	a	b	b	b	b	a	a	b	a	a	b	b	a	b	b	b
Marker6278800	b	a	b	b	b	b	a	b	b	a	h	a	b	a	b	b	b	a	a	a	b	b	b	a	b	b	b	b	b	b	b	b	b	a	b	b	b	b	a	a	b	a	a	b	b	a	b	b	b
Marker6282238	b	a	b	b	b	b	a	b	b	a	h	a	b	a	b	b	b	a	a	a	b	b	b	a	b	b	b	b	b	b	b	b	b	a	b	b	b	b	a	a	b	a	a	b	b	a	b	b	b
Marker6162715	b	a	b	b	b	b	a	b	b	a	h	a	b	a	b	b	b	a	a	a	b	b	b	a	b	b	b	b	b	b	b	b	b	a	b	b	b	b	a	a	b	a	a	b	b	a	b	b	b
Marker6037582	b	a	b	b	b	b	a	b	b	a	h	a	b	a	b	b	b	a	a	a	b	b	b	a	b	b	b	b	b	b	b	b	b	a	b	b	b	b	a	a	b	a	a	b	b	a	b	b	b
Marker6223195	b	a	b	b	b	b	a	b	b	a	h	a	b	a	b	b	b	a	a	a	b	b	b	a	b	b	b	b	b	b	b	b	b	a	b	b	b	b	a	a	b	a	a	b	b	a	b	b	b
Marker6234767	b	a	b	b	b	b	a	b	b	a	h	a	b	a	b	b	b	a	a	a	b	b	b	a	b	b	b	b	b	b	b	b	b	a	b	b	b	b	a	a	b	a	a	b	b	a	b	b	b
Marker6265394	b	a	b	b	b	b	a	b	b	a	h	a	b	a	b	b	b	a	a	a	b	b	b	a	b	b	b	b	b	b	b	b	b	a	b	b	b	b	a	a	b	a	a	b	b	a	b	b	b
Marker6304796	b	a	b	b	b	b	a	b	b	a	h	a	b	a	b	b	b	a	a	a	b	b	b	a	b	b	b	b	b	b	b	b	b	a	b	b	b	b	a	a	b	a	a	b	b	a	b	b	b
Marker6249449	b	a	b	b	b	b	a	b	b	a	h	a	b	a	b	b	b	a	a	a	b	b	b	a	b	b	b	b	b	b	b	b	b	a	b	b	b	b	a	a	b	a	a	b	b	a	b	b	b
Marker6185993	b	a	b	b	b	b	a	b	b	a	h	a	b	a	b	b	b	a	a	a	b	b	b	a	b	b	b	b	b	b	b	b	b	a	b	b	b	b	a	a	b	a	a	b	b	a	b	b	b
Marker6185206	b	a	b	b	b	b	a	b	b	a	h	a	b	a	b	b	b	a	a	a	b	b	b	a	b	b	b	b	b	b	b	b	b	a	b	b	b	b	a	a	b	a	a	b	b	a	b	b	b
Marker6109142	b	a	b	b	b	b	a	b	b	a	h	a	b	a	b	b	b	a	a	a	b	b	b	a	b	b	b	b	b	b	b	b	b	a	b	b	b	b	a	a	b	a	a	b	b	a	b	b	b
Marker6048449	b	a	b	b	b	b	a	b	b	a	h	a	b	a	b	b	b	a	a	a	b	b	b	a	b	b	b	b	b	b	b	b	b	a	b	b	b	b	a	a	b	a	a	b	b	a	b	b	b
Marker6047685	b	a	b	b	b	b	a	b	b	a	h	a	b	a	b	b	b	a	a	a	b	b	b	a	b	b	b	b	b	b	b	b	b	a	b	b	b	b	a	a	b	a	a	b	b	a	b	b	b
Marker6042332	b	a	b	b	b	b	a	b	b	a	h	a	b	a	b	b	b	a	a	a	b	b	b	a	b	b	b	b	b	b	b	b	b	a	b	b	b	b	a	a	b	a	a	b	b	a	b	b	b
Marker6023293	b	a	b	b	b	b	a	b	b	a	h	a	b	a	b	b	b	a	a	a	b	b	b	a	b	b	b	b	b	b	b	b	b	a	b	b	b	b	a	a	b	a	a	b	b	a	b	b	b
Marker5994699	b	a	b	b	b	b	a	b	b	a	h	a	b	a	b	b	b	a	a	a	b	b	b	a	b	b	b	b	b	b	b	b	b	a	b	b	b	b	a	a	b	a	a	b	b	a	b	b	b
Marker6116952	b	a	b	b	b	b	a	b	b	a	h	a	b	a	b	b	b	a	a	a	b	b	b	a	b	b	b	b	b	b	b	b	b	a	b	b	b	b	a	a	b	a	a	b	b	a	b	b	b
Marker6011903	b	a	b	b	b	b	a	b	b	a	h	a	b	a	b	b	b	a	a	a	b	b	b	a	b	b	b	b	b	b	b	b	b	a	b	b	b	b	a	a	b	a	a	b	b	a	b	b	b
Marker6130828	b	a	b	b	b	b	a	b	b	a	-	a	b	a	b	b	b	a	a	a	b	b	b	a	b	b	b	b	b	b	b	b	b	a	b	b	b	b	a	a	b	a	a	b	b	a	b	b	b
Marker6233971	b	a	b	b	b	b	a	b	b	a	b	a	b	a	b	b	b	a	a	a	b	b	b	a	b	b	b	b	b	b	b	b	b	a	b	b	b	b	a	a	b	a	a	b	b	a	b	b	b
Marker6116854	b	a	b	b	b	b	a	b	b	a	b	a	b	a	b	b	b	a	a	a	b	b	b	a	b	b	b	b	b	b	b	b	b	a	b	b	b	b	a	a	b	a	a	b	b	a	b	b	b
Marker6114173	b	a	b	b	b	b	a	b	b	a	b	a	b	a	b	b	b	a	a	a	b	b	b	a	b	b	b	b	b	b	b	b	b	a	b	b	b	b	a	a	b	a	a	b	b	a	b	b	b
Marker5959182	b	a	b	b	b	b	a	b	b	a	b	a	b	a	b	b	b	a	a	a	b	b	b	a	b	b	b	b	b	b	b	b	b	a	b	b	b	b	a	a	b	a	a	b	b	a	b	b	b
Marker6057182	b	a	b	b	b	b	a	b	b	a	b	a	b	a	b	b	b	a	a	a	b	b	b	a	b	b	b	b	b	b	b	b	b	a	b	b	b	b	a	a	b	a	a	b	b	a	b	b	b
Marker6078121	b	a	b	b	b	b	a	b	b	a	b	a	b	a	b	b	b	a	a	a	b	b	b	a	b	b	b	b	b	b	b	b	b	a	b	b	b	b	a	a	b	a	a	b	b	a	b	b	b
Marker6086836	b	a	b	b	b	b	a	b	b	a	h	a	b	a	b	b	b	a	a	a	b	b	b	a	b	b	b	b	b	b	b	b	b	a	b	b	b	b	a	a	b	a	a	b	b	a	b	b	b
Marker6096621	b	a	b	b	b	b	a	b	b	a	h	a	b	a	b	b	b	a	a	a	b	b	b	a	b	b	b	b	b	b	b	b	b	a	b	b	b	b	a	a	b	a	a	b	b	a	b	b	b
Marker6102360	b	a	b	b	b	b	a	b	b	a	h	a	b	a	b	b	b	a	a	a	b	b	b	a	b	b	b	b	b	b	b	b	b	a	b	b	b	b	a	a	b	a	a	b	b	a	b	b	b
Marker5966300	b	a	b	b	b	b	a	b	b	a	h	a	b	a	b	b	b	a	a	a	b	b	b	a	b	b	b	b	b	b	b	b	b	a	b	b	b	b	a	a	b	a	a	b	b	a	b	b	b
Marker6077311	b	a	b	b	b	b	a	b	b	a	b	a	b	a	b	b	b	a	a	a	b	b	b	a	b	b	b	b	b	b	b	b	b	a	b	b	b	b	a	a	b	a	a	b	b	a	b	b	b
Marker6260183	b	a	b	b	b	b	a	b	b	a	b	a	b	a	b	b	b	a	a	a	b	b	b	a	b	b	b	b	b	b	b	b	b	a	b	b	b	b	a	a	b	a	a	b	b	a	b	b	b
Marker6311451	b	a	b	b	b	b	a	b	b	a	b	a	b	a	b	b	b	a	a	a	b	b	b	a	b	b	b	b	b	b	b	b	b	a	b	b	b	b	a	a	b	a	a	b	b	a	b	b	b
Marker6281349	b	a	b	b	b	b	a	b	b	a	b	a	b	a	b	b	b	a	a	a	b	b	b	a	b	b	b	b	b	b	b	b	b	a	b	b	b	b	a	a	b	a	a	b	b	a	b	b	b
Marker6099705	b	a	b	b	a	b	a	b	b	a	b	a	b	a	b	b	a	a	a	a	b	b	b	a	b	b	b	b	b	b	b	b	b	a	b	b	b	b	a	a	b	a	a	b	b	a	b	b	b
Marker6108370	b	a	b	b	a	b	a	b	b	a	b	a	b	a	b	b	a	a	a	a	b	b	b	a	b	b	b	b	b	b	b	b	b	a	b	b	b	b	a	a	b	a	a	b	b	a	b	b	b
Marker6138938	b	a	b	b	a	b	a	b	b	a	b	a	b	a	b	b	a	a	a	a	b	b	b	a	b	b	b	b	b	b	b	b	b	a	b	b	b	b	a	a	b	a	a	b	b	a	b	b	b
Marker6254118	b	a	b	b	a	b	a	b	b	a	h	a	b	a	b	b	a	a	a	a	b	b	b	a	b	b	b	b	b	b	b	b	b	a	b	b	b	b	a	a	b	a	a	b	b	a	b	b	b
Marker5993329	b	a	b	b	a	b	a	b	b	a	h	a	b	a	b	b	a	a	a	a	b	b	b	a	b	b	b	b	b	b	b	b	b	a	b	b	b	b	a	a	b	a	a	b	b	a	b	b	b
Marker6096208	b	a	b	b	a	b	a	b	b	a	h	a	b	a	b	b	a	a	a	a	b	b	b	a	b	b	b	b	b	b	b	b	b	a	b	b	b	b	a	a	b	a	a	b	b	a	b	b	b
Marker6122982	b	a	b	b	a	b	a	b	b	a	b	a	b	a	b	b	a	a	a	a	b	b	b	a	b	b	b	b	b	b	b	b	b	a	b	b	b	b	a	a	b	a	a	b	b	a	b	b	b
Marker6175162	b	a	b	b	a	b	a	b	b	a	b	a	b	a	b	b	a	a	a	a	b	b	b	a	b	b	b	b	b	b	b	b	b	a	b	b	b	b	a	a	b	a	a	b	b	a	b	b	b
Marker6224521	b	a	b	b	a	b	a	b	b	a	b	a	b	a	b	b	a	a	a	a	b	b	b	a	b	b	b	b	b	b	b	b	b	a	b	b	b	b	a	a	b	a	a	b	b	a	b	b	b
Marker6265009	b	a	b	b	a	b	a	b	b	a	h	a	b	a	b	b	a	a	a	a	b	b	b	a	b	b	b	b	b	b	b	b	b	a	b	b	b	b	a	a	b	a	a	b	b	a	b	b	b
Marker6252131	b	a	b	b	a	b	a	b	b	a	h	a	b	a	b	b	a	a	a	a	b	b	b	a	b	b	b	b	b	b	b	b	b	a	b	b	b	b	a	a	b	a	a	b	b	a	b	b	b
Marker6202164	b	a	b	b	a	b	a	b	b	a	h	a	b	a	b	b	a	a	a	a	b	a	b	a	b	b	b	b	b	b	b	b	b	a	b	b	b	b	a	a	b	a	a	b	b	a	b	b	b
Marker6034391	b	a	b	b	a	b	a	b	b	a	h	a	a	a	b	b	a	a	a	a	b	a	b	a	b	b	b	b	b	b	b	b	b	a	b	b	b	a	a	a	b	a	a	b	b	a	a	b	b
Marker6176125	b	a	b	b	a	b	a	b	b	a	h	a	a	a	b	b	a	a	a	a	b	a	b	a	b	b	b	b	b	b	b	b	b	a	b	b	b	a	a	a	b	a	a	b	b	a	a	b	b
Marker6173110	b	a	b	b	a	b	a	b	b	a	a	a	a	a	b	b	a	a	a	a	b	a	b	a	b	b	b	b	b	b	b	b	b	a	b	b	b	a	a	a	b	a	a	b	b	a	a	b	b
Marker6262649	b	a	b	b	a	b	a	b	b	a	a	a	a	a	b	b	a	a	a	a	b	a	b	a	b	b	b	b	b	b	b	b	b	a	b	b	b	a	a	a	b	a	a	b	b	a	a	b	b
Marker6267531	b	a	b	b	a	b	a	b	b	a	a	a	a	a	b	b	a	a	a	a	b	a	b	a	b	b	b	b	b	b	b	b	b	a	b	b	b	a	a	a	b	a	a	b	b	a	a	b	b
Marker6164016	b	a	b	b	a	b	a	b	b	a	a	a	a	a	b	b	a	a	a	a	b	a	b	a	b	b	b	b	b	b	b	b	b	a	b	b	b	a	a	a	b	a	a	b	b	a	a	b	b
Marker6240964	b	a	b	b	a	b	a	b	b	a	a	a	a	a	b	b	a	a	a	a	b	a	b	a	b	b	b	b	b	b	b	b	b	a	b	b	b	a	a	a	b	a	a	b	b	a	a	b	b
Marker6169535	b	a	b	b	a	b	a	b	b	a	-	a	a	a	b	b	a	a	a	a	b	a	b	a	b	b	b	b	b	b	b	b	b	a	b	b	b	a	a	a	b	a	a	b	b	a	a	b	b
Marker6236292	b	a	b	b	a	b	a	b	b	a	a	a	a	a	b	b	a	a	a	a	b	a	b	a	b	b	b	b	b	b	b	b	b	a	b	b	b	a	a	a	b	a	a	b	b	a	a	b	b
Marker6180523	b	a	b	b	a	b	a	b	b	a	a	a	a	a	b	b	a	a	a	a	b	a	b	a	b	b	b	b	b	b	b	b	b	a	b	b	b	a	a	a	b	a	a	b	b	a	a	b	b
Marker6295364	b	a	b	b	a	b	a	b	b	a	a	a	a	a	b	b	a	a	a	a	b	a	b	a	b	b	b	b	b	b	b	b	b	a	b	b	b	a	a	a	b	a	a	b	b	a	a	b	b
Marker6000601	b	a	b	b	a	b	a	a	b	a	a	a	a	a	b	b	a	a	a	a	b	a	b	a	b	b	b	b	b	b	b	b	b	a	b	b	b	a	a	a	b	a	a	b	b	a	a	b	b
Marker6049057	b	a	b	b	a	b	a	a	b	a	a	a	a	a	b	b	a	a	a	a	b	a	b	a	b	b	b	b	b	b	b	b	b	a	b	b	b	a	a	a	b	a	a	b	b	a	a	b	b
Marker6135029	b	a	a	a	a	b	a	a	b	a	a	b	a	b	b	a	a	a	a	a	a	a	b	a	b	b	a	b	b	b	a	b	a	a	b	b	b	a	a	a	b	b	a	b	b	b	a	b	b
Marker6186692	a	a	a	a	a	b	b	a	b	a	h	-	a	b	b	a	a	a	a	a	a	a	b	a	a	b	-	b	b	a	a	a	a	a	b	b	b	-	a	a	b	b	-	b	b	-	-	b	b
Marker5958412	a	a	a	a	a	b	b	a	b	a	a	b	a	b	b	a	a	a	a	a	a	a	b	a	a	b	a	b	b	a	a	a	a	a	b	b	b	a	a	a	b	b	a	b	b	b	a	b	a
Marker6112561	a	a	a	a	a	b	b	a	b	b	a	b	b	b	b	a	a	a	a	b	a	a	b	a	a	b	-	b	b	a	a	a	a	a	b	b	b	b	a	a	b	b	b	b	b	-	b	b	a
Marker6051681	a	a	a	a	a	b	b	a	b	b	h	b	b	b	b	a	a	a	a	b	a	a	b	a	a	b	a	b	b	a	a	a	a	a	b	b	b	b	a	a	b	b	b	b	b	b	b	b	a
Marker6010674	a	a	a	a	a	b	b	a	b	b	h	b	b	b	b	a	a	a	a	b	a	a	b	a	a	b	a	b	b	a	a	a	a	a	b	b	b	b	a	a	b	b	b	b	b	b	b	b	a
Marker6307723	a	a	a	a	a	b	b	a	b	b	h	b	b	b	b	a	a	a	a	b	a	b	b	a	a	b	a	b	b	a	a	a	a	a	b	b	b	b	a	a	b	b	b	b	b	b	b	b	a
Marker5987021	a	a	a	a	a	b	b	a	b	b	h	b	b	b	b	a	a	a	a	b	a	b	b	a	a	b	a	b	b	a	a	a	a	a	b	b	b	b	a	a	b	b	b	b	b	b	b	b	a
Marker6282727	a	a	a	a	a	b	b	a	b	b	h	b	b	b	b	a	a	a	a	b	a	b	b	a	a	b	a	b	b	a	a	a	a	a	b	b	b	b	a	a	b	b	b	b	b	b	b	b	a
Marker6148542	a	a	a	a	a	b	b	a	b	b	h	b	b	a	b	a	a	a	a	b	a	b	b	a	a	a	a	a	b	a	a	a	a	a	b	b	b	b	a	a	b	b	b	b	b	b	b	b	a
Marker6079043	a	a	a	a	a	b	b	a	b	b	h	b	b	a	b	a	a	a	a	b	a	b	b	a	a	a	a	a	b	a	a	a	a	a	b	b	b	b	a	a	b	b	b	b	b	b	b	b	a
Marker6176213	a	a	a	a	a	b	b	a	b	b	h	b	b	a	b	a	a	a	a	b	a	b	b	a	a	a	a	a	b	a	a	a	a	a	b	b	b	b	a	a	b	b	b	b	b	b	b	b	a
Marker6222516	a	a	a	a	a	b	b	a	b	b	h	b	b	a	b	a	a	a	a	b	a	b	b	a	a	a	a	a	b	a	a	a	a	a	b	b	b	b	a	a	b	b	b	b	b	b	b	b	a
Marker6148721	a	a	a	a	a	b	b	a	b	b	h	b	b	a	b	a	a	a	a	b	a	-	b	a	a	a	a	a	b	a	a	a	a	a	b	b	b	b	a	a	b	b	b	b	b	b	b	b	a
Marker6254459	a	a	a	a	a	b	b	a	b	b	b	b	b	a	b	a	a	a	a	b	a	a	b	a	a	a	a	a	b	a	a	a	a	a	b	b	b	b	a	a	b	b	b	b	b	b	b	b	a
Marker6288992	a	a	a	a	a	b	b	a	b	b	b	b	b	a	b	a	a	a	a	b	a	a	b	a	a	a	a	a	b	a	a	a	a	a	b	b	b	b	a	a	b	b	b	b	b	b	b	b	a
Marker6154447	a	a	a	a	a	b	b	a	b	b	b	b	b	a	b	a	a	a	a	b	a	a	b	a	a	a	a	a	b	a	a	a	a	a	b	b	b	b	a	a	b	b	b	b	b	b	b	b	a
Marker6012968	a	a	a	a	a	b	b	a	b	b	b	b	b	a	b	a	a	a	a	b	a	a	b	a	a	a	a	a	b	a	a	a	a	a	b	b	b	b	a	a	b	b	b	b	b	b	b	b	a
Marker6139971	a	a	a	a	a	b	b	a	b	b	b	b	b	a	b	a	a	a	a	b	a	a	b	a	a	a	a	a	b	a	a	a	a	a	b	b	b	b	a	a	b	b	b	b	b	b	b	b	a
Marker6247993	a	a	a	a	a	b	b	a	b	b	b	b	b	a	b	a	a	a	a	b	a	a	b	a	a	a	a	a	b	a	a	a	a	a	b	b	b	b	a	a	b	b	b	b	b	b	b	b	a
Marker6135608	a	a	a	a	a	b	b	a	b	b	b	b	b	a	b	a	a	a	a	b	a	a	b	a	a	a	a	a	b	a	a	a	a	a	b	b	b	b	a	a	b	b	b	b	b	b	b	b	a
Marker6009286	a	a	a	a	a	b	b	a	b	b	b	b	b	a	b	a	a	a	a	b	a	a	b	a	a	a	a	a	b	a	a	a	a	a	b	b	b	b	a	a	b	b	b	b	b	b	b	b	a
Marker5993942	a	a	a	a	a	b	b	a	b	b	b	b	b	a	b	a	a	a	a	b	a	a	b	a	a	a	a	a	b	a	a	a	a	a	b	b	b	b	a	a	b	b	b	b	b	b	b	b	a
Marker6214689	a	a	a	a	a	b	b	a	b	b	b	b	b	a	b	a	a	a	a	b	a	a	b	a	a	a	a	a	b	a	a	a	a	a	b	b	b	b	a	a	b	b	b	b	b	b	b	b	a
Marker7063296	b	a	a	b	b	b	b	a	b	b	b	a	a	a	a	a	b	a	b	b	a	a	a	b	b	a	a	a	a	b	a	b	a	b	b	b	b	a	b	b	h	b	b	a	a	b	a	a	a
Marker6800538	b	a	a	b	b	b	b	a	b	b	b	a	a	a	a	a	b	a	b	b	a	a	a	b	b	a	a	a	a	b	a	b	a	b	b	b	-	a	b	b	h	b	b	a	-	b	a	a	a
Marker6952164	b	a	a	b	b	b	b	b	b	b	b	a	b	a	a	a	b	a	b	b	a	b	a	b	b	a	a	a	a	b	a	b	a	b	b	b	-	b	b	b	h	b	b	a	a	b	b	a	a
Marker6899234	b	a	a	b	b	b	b	b	b	b	b	a	b	a	a	a	b	a	b	b	a	b	a	b	b	a	a	a	a	b	a	b	a	b	b	b	-	b	b	b	h	b	b	a	a	b	b	a	a
Marker6805232	b	a	a	b	b	b	b	a	b	b	h	a	b	a	a	a	b	a	b	b	a	b	a	b	b	a	a	a	a	b	a	b	a	b	b	b	a	b	b	b	h	b	b	a	a	b	b	a	a
Marker6808059	b	a	a	b	b	b	b	a	b	b	h	a	b	a	a	a	b	a	b	b	a	b	a	b	b	a	a	a	a	b	a	b	a	b	b	b	a	b	b	b	h	b	b	a	a	b	b	a	a
Marker6963789	a	b	a	b	a	a	b	a	b	b	b	b	b	a	a	a	a	b	b	b	a	b	a	b	a	a	a	a	a	a	a	a	a	b	b	b	a	b	b	b	h	b	b	b	b	b	b	a	a
Marker6953692	a	b	a	b	a	a	a	a	b	b	b	b	-	a	a	a	a	b	b	b	a	-	a	b	a	a	a	a	a	a	a	a	a	b	b	b	a	-	b	b	h	b	b	b	-	b	-	a	a
Marker6933530	a	b	a	b	a	a	a	a	b	b	b	b	a	a	a	a	a	b	b	b	a	a	a	b	a	a	a	a	a	a	a	a	a	b	b	b	a	a	b	b	h	b	b	b	b	b	a	a	a
Marker7030147	a	b	a	b	a	a	a	a	b	b	b	b	a	a	a	a	a	b	b	b	a	a	a	b	a	a	a	a	a	a	a	a	a	b	b	b	a	a	b	b	h	b	b	b	b	b	a	a	a
Marker6848859	a	b	a	b	a	a	a	a	b	b	h	b	a	a	a	a	a	b	b	b	a	a	a	b	a	a	a	a	a	a	a	a	a	b	b	b	a	a	b	b	h	b	b	b	b	b	a	a	a
Marker6840720	a	b	a	b	b	a	a	a	b	b	h	b	a	a	a	a	b	b	b	b	a	a	a	b	a	a	a	a	a	a	a	a	a	b	b	b	a	a	b	b	h	b	b	b	b	b	a	a	a
Marker7066237	a	b	a	b	b	a	a	a	b	b	h	b	a	a	a	a	b	b	b	b	a	a	a	b	a	a	a	a	a	a	a	a	a	b	b	b	a	a	b	b	h	b	b	b	b	b	a	a	a
Marker6833160	a	b	a	b	a	a	a	a	b	a	b	b	a	a	a	a	a	b	b	a	a	a	a	b	a	a	a	a	a	a	a	a	a	b	b	b	a	a	a	b	h	b	b	b	b	b	a	a	a
Marker6970662	a	b	a	a	a	a	a	a	b	a	h	b	a	a	a	a	a	b	b	a	a	a	a	b	a	a	a	a	a	a	a	a	a	b	b	b	a	a	a	-	-	b	b	b	b	b	a	a	a
Marker6763403	a	b	a	a	a	a	a	a	b	a	h	b	a	a	a	a	a	b	b	a	a	a	a	b	a	a	a	a	a	a	a	a	a	b	b	b	a	a	a	a	h	b	b	b	b	b	a	a	a
Marker6862125	a	b	a	a	a	a	a	a	b	a	h	b	a	a	a	a	a	b	b	-	a	a	a	b	a	a	a	a	a	a	a	a	a	b	b	b	a	a	a	a	h	b	b	b	b	b	a	a	a
Marker6790707	a	b	a	a	a	a	a	a	b	a	h	b	a	a	a	a	a	b	b	a	a	a	a	b	a	a	a	a	a	a	a	a	a	b	b	b	a	a	a	a	h	b	b	b	b	b	a	a	a
Marker6972782	a	b	a	a	-	a	a	a	b	a	b	b	a	a	a	a	-	b	b	a	a	a	a	b	a	a	a	a	a	a	a	a	a	b	b	b	a	a	a	a	-	b	b	b	b	b	a	a	a
Marker6941956	a	b	a	a	-	a	a	a	b	a	b	b	a	a	a	a	-	b	b	a	a	a	a	b	a	a	a	a	a	a	a	a	a	b	b	b	a	a	a	a	h	b	b	b	b	b	a	a	a
Marker6869554	a	b	a	a	b	a	-	b	b	a	b	b	a	a	a	a	b	b	b	a	a	a	a	b	a	a	a	a	a	a	a	a	a	b	b	b	a	a	a	a	-	b	-	b	b	b	a	-	a
Marker6826333	a	b	a	a	b	a	a	a	b	a	b	b	a	a	a	a	b	b	b	a	a	a	a	b	a	a	a	a	a	a	a	a	a	b	b	b	a	a	a	a	h	b	b	b	b	b	a	a	a
Marker6848060	a	b	a	a	b	a	a	a	b	a	b	b	a	a	a	a	b	b	b	a	a	a	a	b	a	a	a	a	a	a	a	a	a	b	b	b	a	a	a	a	h	b	b	b	b	b	a	a	a
Marker6856695	a	b	a	a	b	a	a	a	b	a	b	b	a	a	a	a	b	b	b	a	a	b	a	b	a	a	a	a	a	a	a	a	a	b	b	b	a	a	a	a	-	b	b	b	b	b	a	a	a
Marker7017453	a	b	a	a	b	a	b	b	b	a	b	b	a	a	b	a	b	b	b	a	a	b	a	b	a	b	a	a	a	a	a	a	a	b	b	b	a	a	a	a	a	b	a	b	b	b	a	b	a
Marker6964823	a	b	a	b	b	a	b	b	b	a	b	b	a	a	b	b	b	b	b	a	a	b	a	b	a	b	a	a	a	a	a	a	a	b	b	b	a	a	a	a	a	b	a	b	b	b	a	b	a
Marker6897915	a	b	a	b	b	a	b	b	b	a	b	b	a	a	b	b	b	b	b	a	a	b	a	b	a	b	a	a	a	a	a	a	a	b	b	b	a	a	a	a	a	b	a	b	b	b	a	b	a
Marker6809031	a	b	a	b	b	a	b	b	b	a	b	b	a	a	b	b	b	b	b	a	a	b	b	b	a	b	a	a	a	a	a	a	a	b	b	b	a	a	a	a	a	b	a	b	b	b	a	b	a
Marker7038389	a	b	a	b	b	a	b	b	b	a	b	b	a	a	b	b	b	b	b	a	a	-	b	b	a	b	a	a	a	a	a	a	a	b	b	b	a	a	a	a	a	b	a	b	b	b	a	b	a
Marker7051728	a	b	a	b	b	a	b	b	b	a	b	b	a	a	b	b	b	b	b	a	a	b	b	b	a	b	a	a	a	a	a	a	a	b	b	b	a	a	a	a	a	b	a	b	b	b	a	b	a
Marker6943476	a	b	a	b	b	a	b	-	b	a	b	b	a	a	b	b	b	b	b	a	a	b	b	b	a	b	a	a	a	a	a	a	a	b	b	b	a	a	a	a	a	b	a	b	b	b	a	b	a
Marker7069046	a	b	a	b	b	a	a	a	b	a	b	b	a	a	b	b	b	b	b	a	a	b	b	b	a	b	a	b	a	a	a	a	a	b	b	b	a	a	a	a	-	b	b	b	b	b	a	b	a
Marker6806017	a	b	a	b	b	a	a	b	b	a	b	b	a	a	b	b	b	b	b	a	a	b	b	b	a	b	a	b	a	a	a	a	a	b	b	b	a	a	a	a	a	b	b	b	b	b	a	b	a
Marker6837809	a	b	a	b	b	a	a	b	b	a	b	b	a	a	b	b	b	b	b	a	a	b	b	b	a	b	a	b	a	a	a	a	a	b	b	b	a	a	a	a	a	b	b	b	b	b	a	b	a
Marker6939748	a	b	a	b	b	a	a	-	b	a	b	b	a	a	b	b	b	b	b	a	a	b	b	b	a	b	a	b	a	a	a	a	a	b	b	b	a	a	a	a	a	b	b	b	b	b	a	b	a
Marker6816525	a	b	a	b	b	a	a	b	b	a	b	b	a	a	b	b	b	b	b	a	a	b	b	b	a	b	a	b	a	a	a	a	a	b	b	b	a	a	a	a	a	b	b	b	b	b	a	b	a
Marker6945752	a	b	a	b	b	a	a	-	b	a	b	b	a	a	b	b	b	b	b	a	a	b	b	b	a	b	a	b	a	a	a	a	a	b	b	b	a	a	a	a	a	b	b	b	b	b	a	b	a
Marker6802050	a	b	a	b	b	a	a	b	b	a	b	b	a	a	b	b	b	b	b	a	a	b	b	b	a	b	a	b	a	a	a	a	a	b	b	b	a	a	a	a	a	b	b	b	b	b	a	b	a
Marker7072609	a	b	a	b	b	a	a	b	b	a	b	b	a	a	b	b	b	b	b	a	a	b	b	b	a	b	a	b	a	a	a	a	a	b	b	b	a	a	a	a	h	b	b	b	b	b	a	b	a
Marker6986681	a	b	a	b	b	a	a	b	b	a	b	b	a	a	b	b	b	b	b	a	a	b	b	b	a	b	a	b	a	a	a	a	a	b	b	b	a	a	a	a	h	b	b	b	b	b	a	b	a
Marker6891907	a	b	a	b	b	a	a	-	b	a	b	b	a	a	b	b	b	b	b	a	a	b	b	b	a	b	a	b	a	a	a	a	a	b	b	b	a	a	a	a	h	b	b	b	b	b	a	b	a
Marker7078552	a	b	a	b	b	a	a	-	b	a	b	b	a	a	b	b	b	b	b	a	a	b	b	b	a	b	a	b	a	a	a	a	a	b	b	b	a	a	a	a	h	b	b	b	b	b	a	b	a
Marker7025498	a	b	a	b	b	a	a	-	b	a	b	b	a	a	b	b	b	b	b	a	a	b	b	b	a	b	a	b	a	a	a	a	a	b	b	b	a	a	a	a	h	b	b	b	b	b	a	b	a
Marker7007617	a	b	a	b	b	a	a	-	b	a	b	b	a	a	b	b	b	b	b	a	a	b	b	b	a	b	a	b	a	a	a	a	a	b	b	b	a	a	a	a	h	b	b	b	b	b	a	b	a
Marker6772507	a	b	a	b	b	a	a	-	b	a	b	b	a	a	b	b	b	b	b	a	a	b	b	b	a	b	a	b	a	a	a	a	a	b	b	b	a	a	a	a	h	b	b	b	b	b	a	b	a
Marker6980633	a	b	a	b	b	a	a	-	b	a	b	b	a	a	b	b	b	b	b	a	a	b	b	b	a	b	a	b	a	a	a	a	a	b	b	b	a	a	a	a	h	b	b	b	b	b	a	b	a
Marker7018274	a	b	a	b	b	a	a	-	b	a	b	b	a	a	b	b	b	b	b	a	a	b	b	b	a	b	a	b	a	a	a	a	a	b	b	b	a	a	a	a	h	b	b	b	b	b	a	b	a
Marker7077600	a	b	a	b	b	a	a	-	b	a	b	b	a	a	b	b	b	b	b	a	a	b	b	b	a	b	a	b	a	a	a	a	a	b	b	b	a	a	a	a	h	b	b	b	b	b	a	b	a
Marker6767157	a	b	a	b	b	a	a	b	b	a	b	b	a	a	b	b	b	b	b	a	a	b	b	b	a	b	a	b	a	a	a	a	a	b	b	b	a	a	a	a	h	b	b	b	b	b	a	b	a
Marker7072612	a	b	a	b	b	a	a	-	b	a	b	b	a	a	b	b	b	b	b	a	a	b	b	b	a	b	a	b	a	a	a	a	a	b	b	b	a	a	a	a	h	b	b	b	b	b	a	b	a
Marker6981363	a	b	a	b	b	a	a	a	b	a	b	b	a	a	b	b	b	b	b	a	a	b	b	b	a	b	a	b	a	a	a	a	a	b	b	b	a	a	a	a	b	b	b	b	b	b	a	b	a
Marker6902310	a	b	a	b	b	a	a	-	b	a	b	b	a	a	b	b	b	b	b	a	a	b	b	b	a	b	a	b	a	a	a	a	a	b	b	b	a	a	a	a	-	b	b	b	b	b	a	b	a
Marker7066725	a	b	a	b	b	a	a	b	b	a	b	b	a	a	b	b	b	b	b	a	a	b	b	b	a	b	a	b	a	a	a	a	a	b	b	b	a	a	a	a	h	b	b	b	b	b	a	b	a
Marker6910595	a	b	a	b	b	a	a	b	b	a	b	b	a	a	b	b	b	b	b	a	a	b	b	b	a	b	a	b	a	a	a	a	a	b	b	b	a	a	a	a	-	b	b	b	b	b	a	b	a
Marker6853036	a	b	a	b	b	a	a	b	b	a	b	b	a	a	b	b	b	b	b	a	a	b	b	b	a	b	a	b	a	a	a	a	a	b	b	b	a	a	a	a	h	b	b	b	b	b	a	b	a
Marker6973301	a	b	a	b	b	a	a	-	b	a	b	b	a	a	b	b	b	b	b	a	a	b	b	b	a	b	a	b	a	a	a	a	a	b	b	b	a	a	a	a	-	b	b	b	b	b	a	b	a
Marker6979741	a	b	a	b	b	a	a	-	b	a	b	b	a	a	b	b	b	b	b	a	a	b	b	b	a	b	a	b	a	a	a	a	a	b	b	b	a	a	a	a	h	b	b	b	b	b	a	b	a
Marker7024508	a	b	a	b	b	a	a	-	b	a	b	b	a	a	b	b	b	b	b	a	a	b	b	b	a	b	a	b	a	a	a	a	a	b	b	b	a	a	a	a	h	b	b	b	b	b	a	b	a
Marker6998532	a	b	a	b	b	a	a	-	b	a	b	b	a	a	b	b	b	b	b	a	a	b	b	b	a	b	a	b	a	a	a	a	a	b	b	b	a	a	a	a	h	b	b	b	b	b	a	b	a
Marker6815973	a	b	a	b	b	a	a	b	b	a	b	b	a	a	b	b	b	b	b	a	a	b	b	b	a	b	a	b	a	a	a	a	a	b	b	b	a	a	a	a	b	b	b	b	b	b	a	b	a
Marker6831819	a	b	a	b	b	a	a	b	b	a	b	b	a	a	b	b	b	b	b	a	a	b	b	b	a	b	a	b	a	a	a	a	a	b	b	b	a	a	a	a	b	b	b	b	b	b	a	b	a
Marker6988225	a	b	a	b	b	a	a	b	b	a	b	b	a	a	b	b	b	b	b	a	a	b	b	b	a	b	a	b	a	a	a	a	a	b	b	b	a	a	a	a	b	b	b	b	b	b	a	b	a
Marker7083137	a	b	a	b	b	a	a	b	b	a	b	b	a	a	b	b	b	b	b	a	a	b	b	b	a	b	a	b	a	a	a	a	a	b	b	b	a	a	a	a	b	b	b	b	b	b	a	b	a
Marker6841672	a	b	a	b	b	a	a	b	b	a	b	b	a	a	b	b	b	b	b	a	a	b	b	b	a	b	a	b	a	a	a	a	a	b	b	b	a	a	a	a	h	b	b	b	b	b	a	b	a
Marker6842887	a	b	a	b	b	a	a	b	b	a	b	b	a	a	b	b	b	b	b	a	a	b	b	b	a	b	a	b	a	a	a	a	a	b	b	b	a	a	a	a	h	b	b	b	b	b	a	b	a
Marker6942530	a	b	a	b	b	a	a	b	b	a	b	b	a	a	b	b	b	b	b	a	a	b	b	b	a	b	a	b	a	a	a	a	a	b	b	b	a	a	a	a	h	b	b	b	b	b	a	b	a
Marker6975038	a	b	a	b	b	a	a	b	b	a	b	b	a	a	b	b	b	b	b	a	a	b	b	b	a	b	a	b	a	a	a	a	a	b	b	b	a	a	a	a	h	b	b	b	b	b	a	b	a
Marker7053166	a	b	a	b	b	a	a	b	b	a	b	b	a	a	b	b	b	b	b	a	a	b	b	b	a	b	a	b	a	a	a	a	a	b	b	b	a	a	a	a	h	b	b	b	b	b	a	b	a
Marker7077839	a	b	a	b	b	a	a	b	b	a	b	b	a	a	b	b	b	b	b	a	a	b	b	b	a	b	a	b	a	a	a	a	a	b	b	b	a	a	a	a	h	b	b	b	b	b	a	b	a
Marker6840935	a	b	a	b	b	a	a	b	b	a	b	b	a	a	b	b	b	b	b	a	a	b	b	b	a	b	a	b	a	a	a	a	a	b	b	b	a	a	a	a	h	b	b	b	b	b	a	b	a
Marker6763259	a	b	a	b	b	a	a	b	b	a	b	b	a	a	b	b	b	b	b	a	a	b	b	b	a	b	a	b	a	a	a	a	a	b	b	b	a	a	a	a	a	b	b	b	b	b	a	b	a
Marker6772795	a	b	a	b	b	a	a	b	b	a	b	b	a	a	b	b	b	b	b	a	a	b	b	b	a	b	a	b	a	a	a	a	a	b	b	b	a	a	a	a	a	b	b	b	b	b	a	b	a
Marker6830466	a	b	a	b	b	a	a	b	b	a	b	b	a	a	b	b	b	b	b	a	a	b	b	b	a	b	a	b	a	a	a	a	a	b	b	b	a	a	a	a	a	b	b	b	b	b	a	b	a
Marker6832995	a	b	a	b	b	a	a	b	b	a	b	b	a	a	b	b	b	b	b	a	a	b	b	b	a	b	a	b	a	a	a	a	a	b	b	b	a	a	a	a	a	b	b	b	b	b	a	b	a
Marker6832996	a	b	a	b	b	a	a	b	b	a	b	b	a	a	b	b	b	b	b	a	a	b	b	b	a	b	a	b	a	a	a	a	a	b	b	b	a	a	a	a	a	b	b	b	b	b	a	b	a
Marker6872684	a	b	a	b	b	a	a	b	b	a	b	b	a	a	b	b	b	b	b	a	a	b	b	b	a	b	a	b	a	a	a	a	a	b	b	b	a	a	a	a	a	b	b	b	b	b	a	b	a
Marker6909859	a	b	a	b	b	a	a	b	b	a	b	b	a	a	b	b	b	b	b	a	a	b	b	b	a	b	a	b	a	a	a	a	a	b	b	b	a	a	a	a	a	b	b	b	b	b	a	b	a
Marker6922326	a	b	a	b	b	a	a	-	b	a	b	b	a	a	b	b	b	b	b	a	a	b	b	b	a	b	a	b	a	a	a	a	a	b	b	b	a	a	a	a	a	b	b	b	b	b	a	b	a
Marker6933211	a	b	a	b	b	a	a	b	b	a	b	b	a	a	b	b	b	b	b	a	a	b	b	b	a	b	a	b	a	a	a	a	a	b	b	b	a	a	a	a	a	b	b	b	b	b	a	b	a
Marker6934410	a	b	a	b	b	a	a	-	b	a	b	b	a	a	b	b	b	b	b	a	a	b	b	b	a	b	a	b	a	a	a	a	a	b	b	b	a	a	a	a	a	b	b	b	b	b	a	b	a
Marker6954084	a	b	a	b	b	a	a	b	b	a	b	b	a	a	b	b	b	b	b	a	a	b	b	b	a	b	a	b	a	a	a	a	a	b	b	b	a	a	a	a	a	b	b	b	b	b	a	b	a
Marker6971084	a	b	a	b	b	a	a	-	b	a	b	b	a	a	b	b	b	b	b	a	a	b	b	b	a	b	a	b	a	a	a	a	a	b	b	b	a	a	a	a	a	b	b	b	b	b	a	b	a
Marker7003603	a	b	a	b	b	a	a	-	b	a	b	b	a	a	b	b	b	b	b	a	a	b	b	b	a	b	a	b	a	a	a	a	a	b	b	b	a	a	a	a	a	b	b	b	b	b	a	b	a
Marker7008632	a	b	a	b	b	a	a	-	b	a	b	b	a	a	b	b	b	b	b	a	a	b	b	b	a	b	a	b	a	a	a	a	a	b	b	b	a	a	a	a	a	b	b	b	b	b	a	b	a
Marker7018900	a	b	a	b	b	a	a	-	b	a	b	b	a	a	b	b	b	b	b	a	a	b	b	b	a	b	a	b	a	a	a	a	a	b	b	b	a	a	a	a	a	b	b	b	b	b	a	b	a
Marker6761940	a	b	a	b	b	a	a	b	b	a	b	b	a	a	b	b	b	b	b	a	a	b	b	b	a	b	a	b	a	a	a	a	a	b	b	b	a	a	a	a	a	b	b	b	b	b	a	b	a
Marker6770551	a	b	a	b	b	a	a	b	b	a	b	b	a	a	b	b	b	b	b	a	a	b	b	b	a	b	a	b	a	a	a	a	a	b	b	b	a	a	a	a	h	b	b	b	b	b	a	b	a
Marker6795658	a	b	a	b	b	a	a	b	b	a	b	b	a	a	b	b	b	b	b	a	a	b	b	b	a	b	a	b	a	a	a	a	a	b	b	b	a	a	a	a	h	b	b	b	b	b	a	b	a
Marker6801262	a	b	a	b	b	a	a	b	b	a	b	b	a	a	b	b	b	b	b	a	a	b	b	b	a	b	a	b	a	a	a	a	a	b	b	b	a	a	a	a	h	b	b	b	b	b	a	b	a
Marker6809527	a	b	a	b	b	a	a	b	b	a	b	b	a	a	b	b	b	b	b	a	a	b	b	b	a	b	a	b	a	a	a	a	a	b	b	b	a	a	a	a	h	b	b	b	b	b	a	b	a
Marker6811148	a	b	a	b	b	a	a	b	b	a	b	b	a	a	b	b	b	b	b	a	a	b	b	b	a	b	a	b	a	a	a	a	a	b	b	b	a	a	a	a	h	b	b	b	b	b	a	b	a
Marker6772494	a	b	a	b	b	a	a	b	b	a	b	b	a	a	b	b	b	b	b	a	a	b	b	b	a	b	a	b	a	a	a	a	a	b	b	b	a	a	a	a	h	b	b	b	b	b	a	b	a
Marker6811052	a	b	a	b	b	a	a	b	b	a	b	b	a	a	b	b	b	b	b	a	a	b	b	b	a	b	a	b	a	a	a	a	a	b	b	b	a	a	a	a	h	b	b	b	b	b	a	b	a
Marker6856312	a	b	a	b	b	a	a	b	b	a	b	b	a	a	b	b	b	b	b	a	a	b	b	b	a	b	a	b	a	a	a	a	a	b	b	b	a	a	a	a	h	b	b	b	b	b	a	b	a
Marker6865041	a	b	a	b	b	a	a	b	b	a	b	b	a	a	b	b	b	b	b	a	a	b	b	b	a	b	a	b	a	a	a	a	a	b	b	b	a	a	a	a	h	b	b	b	b	b	a	b	a
Marker6856589	a	b	a	b	b	a	a	-	b	a	b	b	a	a	b	b	b	b	b	a	a	b	b	b	a	b	a	b	a	a	a	a	a	b	b	b	a	a	a	a	h	b	b	b	b	b	a	b	a
Marker7079445	a	b	a	b	b	a	a	b	b	a	b	b	a	a	b	b	b	b	b	a	a	b	b	b	a	b	a	b	a	a	a	a	a	b	b	b	a	a	a	a	h	b	b	b	b	b	a	b	a
Marker6845669	a	b	a	b	b	a	a	-	b	a	b	b	a	a	b	b	b	b	b	a	a	b	b	b	a	b	a	b	a	a	a	a	a	b	b	b	a	a	a	a	-	b	b	b	b	b	a	b	a
Marker6959196	a	b	a	b	b	a	a	-	b	a	b	b	a	a	b	b	b	b	b	a	a	b	b	b	a	b	a	b	a	a	a	a	a	b	b	b	a	a	a	a	-	b	b	b	b	b	a	b	a
Marker6967884	a	b	a	b	b	a	a	-	b	a	b	b	a	a	b	b	b	b	b	a	a	b	b	b	a	b	a	b	a	a	a	a	a	b	b	b	a	a	a	a	-	b	b	b	b	b	a	b	a
Marker7019518	a	b	a	b	b	a	a	-	b	a	b	b	a	a	b	b	b	b	b	a	a	b	b	b	a	b	a	b	a	a	a	a	a	b	b	b	a	a	a	a	-	b	b	b	b	b	a	b	a
Marker7068368	a	b	a	b	b	a	a	-	b	a	b	b	a	a	b	b	b	b	b	a	a	b	b	b	a	b	a	b	a	a	a	a	a	b	b	b	a	a	a	a	-	b	b	b	b	b	a	b	a
Marker6778909	a	b	a	b	b	a	a	-	b	a	b	b	a	a	b	b	b	b	b	a	a	b	b	b	a	b	a	b	a	a	a	a	a	b	b	b	a	a	a	a	b	b	b	b	b	b	a	b	a
Marker6792095	a	b	a	b	b	a	a	-	b	a	b	b	a	a	b	b	b	b	b	a	a	b	b	b	a	b	a	b	a	a	a	a	a	b	b	b	a	a	a	a	b	b	b	b	b	b	a	b	a
Marker6767090	a	b	a	b	b	a	a	b	b	a	b	b	a	a	b	b	b	b	b	a	a	b	b	b	a	b	a	b	a	a	a	a	a	b	b	b	a	a	a	a	b	b	b	b	b	b	a	b	a
Marker6791627	a	b	a	b	b	a	a	-	b	a	b	b	a	a	b	b	b	b	b	a	a	b	b	b	a	b	a	b	a	a	a	a	a	b	b	b	a	a	a	a	b	b	b	b	b	b	a	b	a
Marker6807107	a	b	a	b	b	a	a	-	b	a	b	b	a	a	b	b	b	b	b	a	a	b	b	b	a	b	a	b	a	a	a	a	a	b	b	b	a	a	a	a	b	b	b	b	b	b	a	b	a
Marker6822147	a	b	a	b	b	a	a	-	b	a	b	b	a	a	b	b	b	b	b	a	a	b	b	b	a	b	a	b	a	a	a	a	a	b	b	b	a	a	a	a	b	b	b	b	b	b	a	b	a
Marker6851177	a	b	a	b	b	a	a	-	b	a	b	b	a	a	b	b	b	b	b	a	a	b	b	b	a	b	a	b	a	a	a	a	a	b	b	b	a	a	a	a	b	b	b	b	b	b	a	b	a
Marker6853775	a	b	a	b	b	a	a	-	b	a	b	b	a	a	b	b	b	b	b	a	a	b	b	b	a	b	a	b	a	a	a	a	a	b	b	b	a	a	a	a	b	b	b	b	b	b	a	b	a
Marker6968425	a	b	a	b	b	a	a	-	b	a	b	b	a	a	b	b	b	b	b	a	a	b	b	b	a	b	a	b	a	a	a	a	a	b	b	b	a	a	a	a	b	b	b	b	b	b	a	b	a
Marker6969367	a	b	a	b	b	a	a	b	b	a	b	b	a	a	b	b	b	b	b	a	a	b	b	b	a	b	a	b	a	a	a	a	a	b	b	b	a	a	a	a	b	b	b	b	b	b	a	b	a
Marker6994089	a	b	a	b	b	a	a	b	b	a	b	b	a	a	b	b	b	b	b	a	a	b	b	b	a	b	a	b	a	a	a	a	a	b	b	b	a	a	a	a	b	b	b	b	b	b	a	b	a
Marker7045354	a	b	a	b	b	a	a	-	b	a	b	b	a	a	b	b	b	b	b	a	a	b	b	b	a	b	a	b	a	a	a	a	a	b	b	b	a	a	a	a	b	b	b	b	b	b	a	b	a
Marker7048755	a	b	a	b	b	a	a	b	b	a	b	b	a	a	b	b	b	b	b	a	a	b	b	b	a	b	a	b	a	a	a	a	a	b	b	b	a	a	a	a	b	b	b	b	b	b	a	b	a
Marker7080140	a	b	a	b	b	a	a	b	b	a	b	b	a	a	b	b	b	b	b	a	a	b	b	b	a	b	a	b	a	a	a	a	a	b	b	b	a	a	a	a	b	b	b	b	b	b	a	b	a
Marker7081807	a	b	a	b	b	a	a	b	b	a	b	b	a	a	b	b	b	b	b	a	a	b	b	b	a	b	a	b	a	a	a	a	a	b	b	b	a	a	a	a	b	b	b	b	b	b	a	b	a
Marker6871426	a	b	a	b	b	a	a	-	b	a	b	b	a	a	b	b	b	b	b	a	a	b	b	b	a	b	a	b	a	a	a	a	a	b	b	b	a	a	a	a	h	b	b	b	b	b	a	b	a
Marker6872671	a	b	a	b	b	a	a	-	b	a	b	b	a	a	b	b	b	b	b	a	a	b	b	b	a	b	a	b	a	a	a	a	a	b	b	b	a	a	a	a	h	b	b	b	b	b	a	b	a
Marker6882980	a	b	a	b	b	a	a	-	b	a	b	b	a	a	b	b	b	b	b	a	a	b	b	b	a	b	a	b	a	a	a	a	a	b	b	b	a	a	a	a	h	b	b	b	b	b	a	b	a
Marker6875862	a	b	a	b	b	a	a	b	b	a	b	b	a	a	b	b	b	b	b	a	a	b	b	b	a	b	a	b	a	a	a	a	a	b	b	b	a	a	a	a	h	b	b	b	b	b	a	b	a
Marker6895949	a	b	a	b	b	a	a	-	b	a	b	b	a	a	b	b	b	b	b	a	a	b	b	b	a	b	a	b	a	a	a	a	a	b	b	b	a	a	a	a	h	b	b	b	b	b	a	b	a
Marker6892879	a	b	a	b	b	a	a	b	b	a	b	b	a	a	b	b	b	b	b	a	a	b	b	b	a	b	a	b	a	a	a	a	a	b	b	b	a	a	a	a	h	b	b	b	b	b	a	b	a
Marker6969273	a	b	a	b	b	a	a	-	b	a	b	b	a	a	b	b	b	b	b	a	a	b	b	b	a	b	a	b	a	a	a	a	a	b	b	b	a	a	a	a	h	b	b	b	b	b	a	b	a
Marker6933641	a	b	a	b	b	a	a	b	b	a	b	b	a	a	b	b	b	b	b	a	a	b	b	b	a	b	a	b	a	a	a	a	a	b	b	b	a	a	a	a	h	b	b	b	b	b	a	b	a
Marker6969108	a	b	a	b	b	a	a	b	b	a	b	b	a	a	b	b	b	b	b	a	a	b	b	b	a	b	a	b	a	a	a	a	a	b	b	b	a	a	a	a	h	b	b	b	b	b	a	b	a
Marker6972005	a	b	a	b	b	a	a	-	b	a	b	b	a	a	b	b	b	b	b	a	a	b	b	b	a	b	a	b	a	a	a	a	a	b	b	b	a	a	a	a	h	b	b	b	b	b	a	b	a
Marker6970109	a	b	a	b	b	a	a	b	b	a	b	b	a	a	b	b	b	b	b	a	a	b	b	b	a	b	a	b	a	a	a	a	a	b	b	b	a	a	a	a	h	b	b	b	b	b	a	b	a
Marker6976021	a	b	a	b	b	a	a	-	b	a	b	b	a	a	b	b	b	b	b	a	a	b	b	b	a	b	a	b	a	a	a	a	a	b	b	b	a	a	a	a	h	b	b	b	b	b	a	b	a
Marker6975998	a	b	a	b	b	a	a	b	b	a	b	b	a	a	b	b	b	b	b	a	a	b	b	b	a	b	a	b	a	a	a	a	a	b	b	b	a	a	a	a	h	b	b	b	b	b	a	b	a
Marker7003706	a	b	a	b	b	a	a	-	b	a	b	b	a	a	b	b	b	b	b	a	a	b	b	b	a	b	a	b	a	a	a	a	a	b	b	b	a	a	a	a	h	b	b	b	b	b	a	b	a
Marker6998158	a	b	a	b	b	a	a	b	b	a	b	b	a	a	b	b	b	b	b	a	a	b	b	b	a	b	a	b	a	a	a	a	a	b	b	b	a	a	a	a	h	b	b	b	b	b	a	b	a
Marker7054699	a	b	a	b	b	a	a	-	b	a	b	b	a	a	b	b	b	b	b	a	a	b	b	b	a	b	a	b	a	a	a	a	a	b	b	b	a	a	a	a	h	b	b	b	b	b	a	b	a
Marker7016851	a	b	a	b	b	a	a	b	b	a	b	b	a	a	b	b	b	b	b	a	a	b	b	b	a	b	a	b	a	a	a	a	a	b	b	b	a	a	a	a	h	b	b	b	b	b	a	b	a
Marker7053885	a	b	a	b	b	a	a	b	b	a	b	b	a	a	b	b	b	b	b	a	a	b	b	b	a	b	a	b	a	a	a	a	a	b	b	b	a	a	a	a	h	b	b	b	b	b	a	b	a
Marker7075610	a	b	a	b	b	a	a	-	b	a	b	b	a	a	b	b	b	b	b	a	a	b	b	b	a	b	a	b	a	a	a	a	a	b	b	b	a	a	a	a	h	b	b	b	b	b	a	b	a
Marker7071211	a	b	a	b	b	a	a	b	b	a	b	b	a	a	b	b	b	b	b	a	a	b	b	b	a	b	a	b	a	a	a	a	a	b	b	b	a	a	a	a	h	b	b	b	b	b	a	b	a
Marker7079217	a	b	a	b	b	a	a	-	b	a	b	b	a	a	b	b	b	b	b	a	a	b	b	b	a	b	a	b	a	a	a	a	a	b	b	b	a	a	a	a	h	b	b	b	b	b	a	b	a
Marker7042156	a	b	a	b	-	a	a	a	b	a	b	b	a	a	b	b	-	b	b	a	a	b	b	b	a	b	a	b	a	a	a	a	a	b	b	b	a	a	a	a	h	b	b	b	b	b	a	b	a
Marker7019761	a	b	a	b	a	a	a	a	b	a	h	b	a	a	b	b	a	b	b	a	a	b	b	b	a	b	a	b	a	a	a	a	a	b	b	b	a	a	a	a	h	b	b	b	b	b	a	b	a
Marker6908613	a	b	a	b	a	a	a	a	b	a	h	b	a	a	b	b	a	b	b	a	a	b	b	b	a	b	a	b	a	a	a	a	a	b	b	b	a	a	a	a	h	b	b	b	b	b	a	b	a
Marker6761826	a	b	a	b	a	a	a	a	b	a	h	b	a	a	b	b	a	b	b	a	a	b	b	b	a	b	a	b	a	a	a	a	a	b	b	b	a	a	a	a	h	b	b	b	b	b	a	b	a
Marker6900848	a	b	a	b	a	a	a	a	b	a	h	b	a	a	b	b	a	b	b	a	a	b	b	b	a	b	a	b	a	a	a	a	a	b	b	b	a	a	a	a	h	b	b	b	b	b	a	b	a
Marker6876904	a	b	a	b	a	a	a	a	b	a	h	b	a	a	b	b	a	b	b	a	a	b	b	b	a	b	a	b	a	a	a	a	a	b	b	b	a	a	a	a	h	b	b	b	b	b	a	b	a
Marker7073487	a	b	a	b	a	a	a	a	b	a	h	b	a	a	b	b	a	b	b	a	a	b	b	b	a	b	a	b	a	a	a	a	a	b	b	b	a	a	a	a	h	b	b	b	b	b	a	b	a
Marker6773665	a	b	a	b	-	a	a	a	b	a	b	b	a	a	b	b	-	b	b	a	a	b	b	b	a	b	a	b	a	a	a	a	a	b	b	b	a	a	a	a	h	b	b	b	b	b	a	b	a
Marker6815822	a	b	a	b	b	a	a	a	b	a	b	b	a	a	b	b	b	b	b	a	a	b	b	b	a	b	a	b	a	a	a	a	a	b	b	b	a	a	a	a	h	b	b	b	b	b	a	b	a
Marker6869990	a	b	a	b	-	a	a	-	b	a	b	b	a	a	b	b	-	b	b	a	a	b	b	b	a	b	a	b	a	a	a	a	a	b	b	b	a	a	a	a	h	b	b	b	b	b	a	b	a
Marker6925067	a	b	a	b	-	a	a	b	b	a	b	b	a	a	b	b	-	b	b	a	a	b	b	b	a	b	a	b	a	a	a	a	a	b	b	b	a	a	a	a	h	b	b	b	b	b	a	b	a
Marker6914208	a	b	a	b	a	a	a	-	b	a	b	b	a	a	b	b	a	b	b	a	a	b	b	b	a	b	a	b	a	a	a	a	a	b	b	b	a	a	a	a	h	b	b	b	b	b	a	b	a
Marker7059902	a	b	a	b	a	a	a	a	b	a	b	b	a	a	b	b	a	b	b	a	a	b	b	b	a	b	a	b	a	a	a	a	a	b	b	b	a	a	a	a	h	b	b	b	b	b	a	b	a
Marker7021988	a	b	a	b	a	a	a	a	b	a	b	b	a	a	b	b	a	b	b	a	a	b	b	b	a	b	a	b	a	a	a	a	a	b	b	b	a	a	a	a	h	b	b	b	b	b	a	b	a
Marker6760319	a	b	a	b	a	a	a	a	b	a	b	b	a	a	b	b	a	b	b	a	a	b	b	b	a	b	a	b	a	a	a	a	a	b	b	b	a	a	a	a	h	b	b	b	b	b	a	b	a
Marker6790478	a	b	a	b	-	a	a	a	b	a	b	b	a	a	b	b	-	b	b	a	a	b	b	b	a	b	a	b	a	a	a	a	a	b	b	b	a	a	a	a	h	b	b	b	b	b	a	b	a
Marker6918000	a	b	a	b	-	a	a	a	b	a	b	b	a	a	b	b	-	b	b	a	a	b	b	b	a	b	a	b	a	a	a	a	a	b	b	b	a	a	a	a	h	b	b	b	b	b	a	b	a
Marker6889424	a	b	a	b	b	a	a	-	b	a	b	b	a	a	b	b	b	b	b	a	a	b	b	b	a	b	a	b	a	a	a	a	a	b	b	b	a	a	a	a	h	b	b	b	b	b	a	b	a
Marker6999929	a	b	a	b	b	a	a	a	b	a	b	b	a	a	b	b	b	b	b	a	a	b	b	b	a	b	a	b	a	a	a	a	a	b	b	b	a	a	a	a	h	b	b	b	b	b	a	b	a
Marker6858186	a	b	a	b	b	a	a	a	b	a	b	b	a	a	b	b	b	b	b	a	a	b	b	b	a	b	a	b	a	a	a	a	a	b	b	b	a	a	a	a	h	b	b	b	b	b	a	b	a
Marker7005939	a	b	a	b	b	a	a	a	b	a	b	b	a	a	b	b	b	b	b	a	a	b	b	b	a	b	a	b	a	a	a	a	a	b	b	b	a	a	a	a	h	b	b	b	b	b	a	b	a
Marker6869926	a	b	a	b	b	a	a	-	b	a	b	b	a	a	b	b	b	b	b	a	a	b	b	b	a	b	a	b	a	a	a	a	a	b	b	b	a	a	a	a	h	b	b	b	b	b	a	b	a
Marker6810704	a	b	a	b	b	a	a	a	b	a	b	b	a	a	b	b	b	b	b	a	a	b	b	b	a	b	a	b	a	a	a	a	a	b	b	b	a	a	a	a	h	b	b	b	b	b	a	b	a
Marker6822875	a	b	a	b	b	a	a	a	b	a	b	b	a	a	b	b	b	b	b	a	a	b	b	b	a	b	a	b	a	a	a	a	a	b	b	b	a	a	a	a	h	b	b	b	b	b	a	b	a
Marker6886824	a	b	a	b	b	a	a	a	b	a	h	b	a	a	b	b	b	b	b	a	a	b	b	b	a	b	a	b	a	a	a	a	a	b	b	b	a	a	a	a	h	b	b	b	b	b	a	b	a
Marker7033378	a	b	a	b	b	a	a	a	b	a	a	b	a	a	b	b	b	b	b	a	a	b	b	b	a	b	a	b	a	a	a	a	a	b	b	b	a	a	a	a	h	b	b	b	b	b	a	b	a
Marker6937978	a	b	a	b	b	a	a	a	b	a	a	b	a	a	b	b	b	b	b	a	a	b	b	b	a	b	a	b	a	a	a	a	a	b	b	b	a	a	a	a	h	b	b	b	b	b	a	b	a
Marker7025192	a	b	a	b	b	a	a	a	b	a	a	b	a	a	b	b	b	b	b	a	a	b	b	b	a	b	a	b	a	a	a	a	a	b	b	b	a	a	a	a	h	b	b	b	b	b	a	b	a
Marker6972878	a	b	a	b	b	a	a	a	b	a	a	b	a	a	b	b	b	b	b	a	a	b	b	b	a	b	a	b	a	a	a	a	a	b	b	b	a	a	a	a	h	b	b	b	b	b	a	b	a
Marker6990940	a	b	a	b	b	a	a	a	b	a	h	b	a	a	b	b	b	b	b	a	a	b	b	b	a	b	a	b	a	a	a	a	a	b	b	b	a	a	a	a	h	b	b	b	b	b	a	b	a
Marker6928635	a	b	a	b	b	a	a	a	b	a	h	b	a	a	b	b	b	b	b	a	a	b	b	b	a	b	a	b	a	a	a	a	a	b	b	b	a	a	a	a	h	b	b	b	b	b	a	b	a
Marker7043605	a	b	a	b	b	a	a	a	b	a	h	b	a	a	b	b	b	b	b	a	a	b	b	b	a	b	a	b	a	a	a	a	a	b	b	b	a	a	a	a	h	b	b	b	b	b	a	b	a
Marker6916691	a	b	a	b	b	a	a	a	b	a	h	b	a	a	b	b	b	b	b	a	a	b	b	b	a	b	a	b	a	a	a	a	a	b	b	b	a	a	a	a	a	b	b	b	b	b	a	b	a
Marker7085258	a	b	a	b	b	a	a	a	b	a	h	b	a	a	b	b	b	b	b	a	a	b	b	b	a	b	a	b	a	a	a	a	a	b	b	b	a	a	a	a	a	b	b	b	b	b	a	b	a
Marker6974257	a	b	a	b	b	a	a	a	b	a	h	b	a	a	b	b	b	b	b	a	a	b	b	b	a	b	a	b	a	a	a	a	a	b	b	b	a	a	a	a	a	b	b	b	b	b	a	b	a
Marker7021550	a	b	a	b	b	a	a	a	b	a	h	b	a	a	b	b	b	b	b	a	a	b	b	b	a	b	a	b	a	a	a	a	a	b	b	b	a	a	a	a	a	b	b	b	b	b	a	b	a
Marker6846854	a	b	a	b	b	a	a	a	b	a	h	b	a	a	b	b	b	b	b	a	a	b	b	b	a	b	a	b	a	a	a	a	a	b	b	b	a	a	a	a	a	b	b	b	b	b	a	b	a
Marker6915924	a	b	a	b	b	a	a	a	b	a	h	b	a	a	b	b	b	b	b	a	a	b	b	b	a	b	a	b	a	a	a	a	a	b	b	b	a	a	a	a	a	b	b	b	b	b	a	b	a
Marker6953325	a	b	a	b	b	a	a	a	b	a	h	b	a	a	b	b	b	b	b	a	a	b	b	b	a	b	a	b	a	a	a	a	a	b	b	b	a	a	a	a	a	b	b	b	b	b	a	b	a
Marker6996219	a	b	a	b	b	a	a	a	b	a	h	b	a	a	b	b	b	b	b	a	a	b	b	b	a	b	a	b	a	a	a	a	a	b	b	b	a	a	a	a	a	b	b	b	b	b	a	b	a
Marker7027786	a	b	a	b	b	a	a	a	b	a	h	b	a	a	b	b	b	b	b	a	a	b	b	b	a	b	a	b	a	a	a	a	a	b	b	b	a	a	a	a	h	b	b	b	b	b	a	b	a
Marker6837989	a	b	a	b	b	a	a	a	b	a	h	b	a	a	b	b	b	b	b	a	a	b	b	b	a	b	a	b	a	a	a	a	a	b	b	b	a	a	a	a	h	b	b	b	b	b	a	b	a
Marker7064362	a	b	a	b	b	a	a	a	b	a	h	b	a	a	b	b	b	b	b	a	a	b	b	b	a	b	a	b	a	a	a	a	a	b	b	b	a	a	a	a	h	b	b	b	b	b	a	b	a
Marker7036151	a	b	a	b	b	a	a	a	b	a	h	b	a	a	b	b	b	b	b	a	a	b	b	b	a	b	a	b	a	a	a	a	a	b	b	b	a	a	a	a	h	b	b	b	b	b	a	b	a
Marker6865012	a	b	a	b	b	a	a	a	b	a	b	b	a	a	b	b	b	b	b	a	a	b	b	b	a	b	a	b	a	a	a	a	a	b	b	b	a	a	a	a	h	b	b	b	b	b	a	b	a
Marker6763278	a	b	a	b	b	a	a	a	b	a	b	b	a	a	b	b	b	b	b	a	a	b	b	b	a	b	a	b	a	a	a	a	a	b	b	b	a	a	a	a	b	b	b	b	b	b	a	b	a
Marker6783733	a	b	a	b	b	a	a	a	b	a	b	b	a	a	b	b	b	b	b	a	a	b	b	b	a	b	a	b	a	a	a	a	a	b	b	b	a	a	a	a	-	b	b	b	b	b	a	b	a
Marker6858089	a	b	a	b	b	a	a	a	b	a	b	b	a	a	b	b	b	b	b	a	a	b	b	b	a	b	a	b	a	a	a	a	a	b	b	b	a	a	a	a	-	b	b	b	b	b	a	b	a
Marker6796822	a	b	a	b	b	a	a	a	b	a	b	b	a	a	b	b	b	b	b	a	a	b	b	b	a	b	a	b	a	a	a	a	a	b	b	b	a	a	a	a	b	b	b	b	b	b	a	b	a
Marker6921634	a	b	a	b	b	a	a	a	b	a	b	b	a	a	b	b	b	b	b	a	a	b	b	b	a	b	a	b	a	a	a	a	a	b	b	b	a	a	a	a	b	b	b	b	b	b	a	b	a
Marker6993175	a	b	a	b	b	a	a	a	b	a	b	b	a	a	b	b	b	b	b	a	a	b	b	b	a	b	a	b	a	a	a	a	a	b	b	b	a	a	a	a	b	b	b	b	b	b	a	b	a
Marker6996058	a	b	a	b	b	a	a	a	b	a	b	b	a	a	b	b	b	b	b	a	a	b	b	b	a	b	a	b	a	a	a	a	a	b	b	b	a	a	a	a	b	b	b	b	b	b	a	b	a
Marker6992720	a	b	a	b	b	a	a	a	b	a	h	b	a	a	b	b	b	b	b	a	a	b	b	b	a	b	a	b	a	a	a	a	a	b	b	b	a	a	a	a	b	b	b	b	b	b	a	b	a
Marker6938515	a	b	a	b	b	a	a	a	b	a	h	b	a	a	b	b	b	b	b	a	a	b	b	b	a	b	a	b	a	a	a	a	a	b	b	b	a	a	a	a	b	b	b	b	b	b	a	b	a
Marker6923074	a	b	a	b	b	a	a	a	b	a	h	b	a	a	b	b	b	b	b	a	a	b	b	b	a	b	a	b	a	a	a	a	a	b	b	b	a	a	a	a	b	b	b	b	b	b	a	b	a
Marker6889869	a	b	a	b	b	a	a	a	b	a	h	b	a	a	b	b	b	b	b	a	a	b	b	b	a	b	a	b	a	a	a	a	a	b	b	b	a	a	a	a	b	b	b	b	b	b	a	b	a
Marker6885973	a	b	a	b	b	a	a	a	b	a	h	b	a	a	b	b	b	b	b	a	a	b	b	b	a	b	a	b	a	a	a	a	a	b	b	b	a	a	a	a	b	b	b	b	b	b	a	b	a
Marker6885957	a	b	a	b	b	a	a	a	b	a	h	b	a	a	b	b	b	b	b	a	a	b	b	b	a	b	a	b	a	a	a	a	a	b	b	b	a	a	a	a	b	b	b	b	b	b	a	b	a
Marker6860356	a	b	a	b	b	a	a	a	b	a	h	b	a	a	b	b	b	b	b	a	a	b	b	b	a	b	a	b	a	a	a	a	a	b	b	b	a	a	a	a	b	b	b	b	b	b	a	b	a
Marker6772955	a	b	a	b	b	a	a	a	b	a	h	b	a	a	b	b	b	b	b	a	a	b	b	b	a	b	a	b	a	a	a	a	a	b	b	b	a	a	a	a	b	b	b	b	b	b	a	b	a
Marker6794354	a	b	a	b	b	a	a	a	b	a	h	b	a	a	b	b	b	b	b	a	a	b	b	b	a	b	a	b	a	a	a	a	a	b	b	b	a	a	a	a	b	b	b	b	b	b	a	b	a
Marker6962906	a	b	a	b	b	a	a	a	b	a	h	b	a	a	b	b	b	b	b	a	a	b	b	b	a	b	a	b	a	a	a	a	a	b	b	b	a	a	a	a	b	b	b	b	b	b	a	b	a
Marker7029882	a	b	a	b	b	a	a	a	b	a	h	b	a	a	b	b	b	b	b	a	a	b	b	b	a	b	a	b	a	a	a	a	a	b	b	b	a	a	a	a	b	b	b	b	b	b	a	b	a
Marker6798057	a	b	a	b	b	a	a	a	b	a	a	b	a	a	b	b	b	b	b	a	a	b	b	b	a	b	a	b	a	a	a	a	a	b	b	b	a	a	a	a	b	b	b	b	b	b	a	b	a
Marker6855312	a	b	a	b	b	a	a	a	b	a	a	b	a	a	b	b	b	b	b	a	a	b	b	b	a	b	a	b	a	a	a	a	a	b	b	b	a	a	a	a	b	b	b	b	b	b	a	b	a
Marker6866556	a	b	a	b	b	a	a	a	b	a	a	b	a	a	b	b	b	b	b	a	a	b	b	b	a	b	a	b	a	a	a	a	a	b	b	b	a	a	a	a	b	b	b	b	b	b	a	b	a
Marker6994741	a	b	a	b	b	a	a	a	b	a	a	b	a	a	b	b	b	b	b	a	a	b	b	b	a	b	a	b	a	a	a	a	a	b	b	b	a	a	a	a	b	b	b	b	b	b	a	b	a
Marker7018849	a	b	a	b	b	a	a	a	b	a	a	b	a	a	b	b	b	b	b	a	a	b	b	b	a	b	a	b	a	a	a	a	a	b	b	b	a	a	a	a	b	b	b	b	b	b	a	b	a
Marker7022404	a	b	a	b	b	a	a	a	b	a	a	b	a	a	b	b	b	b	b	a	a	b	b	b	a	b	a	b	a	a	a	a	a	b	b	b	a	a	a	a	b	b	b	b	b	b	a	b	a
Marker6866589	a	b	a	b	b	a	a	a	b	a	a	b	a	a	b	b	b	b	b	a	a	b	b	b	a	b	a	b	a	a	a	a	a	b	b	b	a	a	a	a	h	b	b	b	b	b	a	b	a
Marker6786459	a	b	a	b	b	a	a	a	b	a	a	b	a	a	b	b	b	b	b	a	a	b	b	b	a	b	a	b	a	a	a	a	a	b	b	b	a	a	a	a	h	b	b	b	b	b	a	b	a
Marker6784989	a	b	a	b	b	a	a	a	b	a	a	b	a	a	b	b	b	b	b	a	a	b	b	b	a	b	a	b	a	a	a	a	a	b	b	b	a	a	a	a	h	b	b	b	b	b	a	b	a
Marker7034866	a	b	a	b	b	a	a	a	b	a	a	b	a	a	b	b	b	b	b	a	a	b	b	b	a	b	a	b	a	a	a	a	a	b	b	b	a	a	a	a	h	b	b	b	b	b	a	b	a
Marker7010519	a	b	a	b	b	a	a	a	b	a	a	b	a	a	b	b	b	b	b	a	a	b	b	b	a	b	a	b	a	a	a	a	a	b	b	b	a	a	a	a	h	b	b	b	b	b	a	b	a
Marker6963462	a	b	a	b	b	a	a	a	b	a	a	b	a	a	b	b	b	b	b	a	a	b	b	b	a	b	a	b	a	a	a	a	a	b	b	b	a	a	a	a	h	b	b	b	b	b	a	b	a
Marker6941884	a	b	a	b	b	a	a	a	b	a	a	b	a	a	b	b	b	b	b	a	a	b	b	b	a	b	a	b	a	a	a	a	a	b	b	b	a	a	a	a	h	b	b	b	b	b	a	b	a
Marker6788846	a	b	a	b	b	a	a	a	b	a	a	b	a	a	b	b	b	b	b	a	a	b	b	b	a	b	a	b	a	a	a	a	a	b	b	b	a	a	a	a	a	b	b	b	b	b	a	b	a
Marker6792216	a	b	a	b	b	a	a	a	b	a	a	b	a	a	b	b	b	b	b	a	a	b	b	b	a	b	a	b	a	a	a	a	a	b	b	b	a	a	a	a	a	b	b	b	b	b	a	b	a
Marker6871564	a	b	a	b	b	a	a	a	b	a	a	b	a	a	b	b	b	b	b	a	a	b	b	b	a	b	a	b	a	a	a	a	a	b	b	b	a	a	a	a	a	b	b	b	b	b	a	b	a
Marker6877063	a	b	a	b	b	a	a	a	b	a	a	b	a	a	b	b	b	b	b	a	a	b	b	b	a	b	a	b	a	a	a	a	a	b	b	b	a	a	a	a	a	b	b	b	b	b	a	b	a
Marker6968762	a	b	a	b	b	a	a	a	b	a	a	b	a	a	b	b	b	b	b	a	a	b	b	b	a	b	a	b	a	a	a	a	a	b	b	b	a	a	a	a	a	b	b	b	b	b	a	b	a
Marker6970636	a	b	a	b	b	a	a	a	b	a	a	b	a	a	b	b	b	b	b	a	a	b	b	b	a	b	a	b	a	a	a	a	a	b	b	b	a	a	a	a	a	b	b	b	b	b	a	b	a
Marker7006732	a	b	a	b	b	a	a	a	b	a	a	b	a	a	b	b	b	b	b	a	a	b	b	b	a	b	a	b	a	a	a	a	a	b	b	b	a	a	a	a	a	b	b	b	b	b	a	b	a
Marker7040099	a	b	a	b	b	a	a	a	b	a	a	b	a	a	b	b	b	b	b	a	a	b	b	b	a	b	a	b	a	a	a	a	a	b	b	b	a	a	a	a	a	b	b	b	b	b	a	b	a
Marker7045838	a	b	a	b	b	a	a	a	b	a	a	b	a	a	b	b	b	b	b	a	a	b	b	b	a	b	a	b	a	a	a	a	a	b	b	b	a	a	a	a	a	b	b	b	b	b	a	b	a
Marker6865684	a	b	a	b	b	a	a	a	b	a	a	b	a	a	b	b	b	b	b	a	a	b	b	b	a	b	a	b	a	a	a	a	a	b	b	b	a	a	a	a	a	b	b	b	b	b	a	b	a
Marker6973550	a	b	a	b	b	a	a	a	b	a	h	b	a	a	b	b	b	b	b	a	a	b	b	b	a	b	a	b	a	a	a	a	a	b	b	b	a	a	a	a	a	b	b	b	b	b	a	b	a
Marker6797223	a	b	a	b	b	a	a	a	b	a	h	b	a	a	b	b	b	b	b	a	a	b	b	b	a	b	a	b	a	a	a	a	a	b	b	b	a	a	a	a	a	b	b	b	b	b	a	b	a
Marker6949650	a	b	a	b	b	a	a	a	b	a	h	b	a	a	b	b	b	b	b	a	a	b	b	b	a	b	a	b	a	a	a	a	a	b	b	b	a	a	a	a	a	b	b	b	b	b	a	b	a
Marker6923135	a	b	a	b	b	a	a	a	b	a	h	b	a	a	b	b	b	b	b	a	a	b	b	b	a	b	a	b	a	a	a	a	a	b	b	b	a	a	a	a	a	b	b	b	b	b	a	b	a
Marker7084392	a	b	a	b	b	a	a	a	b	a	h	b	a	a	b	b	b	b	b	a	a	b	b	b	a	b	a	b	a	a	a	a	a	b	b	b	a	a	a	a	a	b	b	b	b	b	a	b	a
Marker7047841	a	b	a	b	b	a	a	a	b	a	h	b	a	a	b	b	b	b	b	a	a	b	b	b	a	b	a	b	a	a	a	a	a	b	b	b	a	a	a	a	a	b	b	b	b	b	a	b	a
Marker7032874	a	b	a	b	b	a	a	a	b	a	h	b	a	a	b	b	b	b	b	a	a	b	b	b	a	b	a	b	a	a	a	a	a	b	b	b	a	a	a	a	a	b	b	b	b	b	a	b	a
Marker7019938	a	b	a	b	b	a	a	a	b	a	h	b	a	a	b	b	b	b	b	a	a	b	b	b	a	b	a	b	a	a	a	a	a	b	b	b	a	a	a	a	a	b	b	b	b	b	a	b	a
Marker7006170	a	b	a	b	b	a	a	a	b	a	h	b	a	a	b	b	b	b	b	a	a	b	b	b	a	b	a	b	a	a	a	a	a	b	b	b	a	a	a	a	a	b	b	b	b	b	a	b	a
Marker6895821	a	b	a	b	b	a	a	a	b	a	h	b	a	a	b	b	b	b	b	a	a	b	b	b	a	b	a	b	a	a	a	a	a	b	b	b	a	a	a	a	a	b	b	b	b	b	a	b	a
Marker6846186	a	b	a	b	b	a	a	a	b	a	h	b	a	a	b	b	b	b	b	a	a	b	b	b	a	b	a	b	a	a	a	a	a	b	b	b	a	a	a	a	a	b	b	b	b	b	a	b	a
Marker6870296	a	b	a	b	b	a	a	a	b	a	h	b	a	a	b	b	b	b	b	a	a	b	b	b	a	b	a	b	a	a	a	a	a	b	b	b	a	a	a	a	a	b	b	b	b	b	a	b	a
Marker7035479	a	b	a	b	b	a	a	a	b	a	h	b	a	a	b	b	b	b	b	a	a	b	b	b	a	b	a	b	a	a	a	a	a	b	b	b	a	a	a	a	h	b	b	b	b	b	a	b	a
Marker6905790	a	b	a	b	b	a	a	a	b	a	h	b	a	a	b	b	b	b	b	a	a	b	b	b	a	b	a	b	a	a	a	a	a	b	b	b	a	a	a	a	h	b	b	b	b	b	a	b	a
Marker6788138	a	b	a	b	b	a	a	a	b	a	h	b	a	a	b	b	b	b	b	a	a	b	b	b	a	b	a	b	a	a	a	a	a	b	b	b	a	a	a	a	h	b	b	b	b	b	a	b	a
Marker7015042	a	b	a	b	b	a	a	a	b	a	h	b	a	a	b	b	b	b	b	a	a	b	b	b	a	b	a	b	a	a	a	a	a	b	b	b	a	a	a	a	h	b	b	b	b	b	a	b	a
Marker6881751	a	b	a	b	b	a	a	a	b	a	h	b	a	a	b	b	b	b	b	a	a	b	b	b	a	b	a	b	a	a	a	a	a	b	b	b	a	a	a	a	h	b	b	b	b	b	a	b	a
Marker6791695	a	b	a	b	b	a	a	a	b	a	h	b	a	a	b	b	b	b	b	a	a	b	b	b	a	b	a	b	a	a	a	a	a	b	b	b	a	a	a	a	h	b	b	b	b	b	a	b	a
Marker6796734	a	b	a	b	b	a	a	a	b	a	h	b	a	a	b	b	b	b	b	a	a	b	b	b	a	b	a	b	a	a	a	a	a	b	b	b	a	a	a	a	h	b	b	b	b	b	a	b	a
Marker6774284	a	b	a	b	b	a	a	a	b	a	h	b	a	a	b	b	b	b	b	a	a	b	b	b	a	b	a	b	a	a	a	a	a	b	b	b	a	a	a	a	h	b	b	b	b	b	a	b	a
Marker6841246	a	b	a	b	b	a	a	a	b	a	h	b	a	a	b	b	b	b	b	a	a	b	b	b	a	b	a	b	a	a	a	a	a	b	b	b	a	a	a	a	h	b	b	b	b	b	a	b	a
Marker6847578	a	b	a	b	b	a	a	a	b	a	h	b	a	a	b	b	b	b	b	a	a	b	b	b	a	b	a	b	a	a	a	a	a	b	b	b	a	a	a	a	h	b	b	b	b	b	a	b	a
Marker6841570	a	b	a	b	b	a	a	a	b	a	h	b	a	a	b	b	b	b	b	a	a	b	b	b	a	b	a	b	a	a	a	a	a	b	b	b	a	a	a	a	h	b	b	b	b	b	a	b	a
Marker6858083	a	b	a	b	b	a	a	a	b	a	h	b	a	a	b	b	b	b	b	a	a	b	b	b	a	b	a	b	a	a	a	a	a	b	b	b	a	a	a	a	h	b	b	b	b	b	a	b	a
Marker6867461	a	b	a	b	b	a	a	a	b	a	h	b	a	a	b	b	b	b	b	a	a	b	b	b	a	b	a	b	a	a	a	a	a	b	b	b	a	a	a	a	h	b	b	b	b	b	a	b	a
Marker6922198	a	b	a	b	b	a	a	a	b	a	h	b	a	a	b	b	b	b	b	a	a	b	b	b	a	b	a	b	a	a	a	a	a	b	b	b	a	a	a	a	h	b	b	b	b	b	a	b	a
Marker6926546	a	b	a	b	b	a	a	a	b	a	h	b	a	a	b	b	b	b	b	a	a	b	b	b	a	b	a	b	a	a	a	a	a	b	b	b	a	a	a	a	h	b	b	b	b	b	a	b	a
Marker6961846	a	b	a	b	b	a	a	a	b	a	h	b	a	a	b	b	b	b	b	a	a	b	b	b	a	b	a	b	a	a	a	a	a	b	b	b	a	a	a	a	h	b	b	b	b	b	a	b	a
Marker6968705	a	b	a	b	b	a	a	a	b	a	h	b	a	a	b	b	b	b	b	a	a	b	b	b	a	b	a	b	a	a	a	a	a	b	b	b	a	a	a	a	h	b	b	b	b	b	a	b	a
Marker6979901	a	b	a	b	b	a	a	a	b	a	h	b	a	a	b	b	b	b	b	a	a	b	b	b	a	b	a	b	a	a	a	a	a	b	b	b	a	a	a	a	h	b	b	b	b	b	a	b	a
Marker6990229	a	b	a	b	b	a	a	a	b	a	h	b	a	a	b	b	b	b	b	a	a	b	b	b	a	b	a	b	a	a	a	a	a	b	b	b	a	a	a	a	h	b	b	b	b	b	a	b	a
Marker7011668	a	b	a	b	b	a	a	a	b	a	h	b	a	a	b	b	b	b	b	a	a	b	b	b	a	b	a	b	a	a	a	a	a	b	b	b	a	a	a	a	h	b	b	b	b	b	a	b	a
Marker7022772	a	b	a	b	b	a	a	a	b	a	h	b	a	a	b	b	b	b	b	a	a	b	b	b	a	b	a	b	a	a	a	a	a	b	b	b	a	a	a	a	h	b	b	b	b	b	a	b	a
Marker7026947	a	b	a	b	b	a	a	a	b	a	h	b	a	a	b	b	b	b	b	a	a	b	b	b	a	b	a	b	a	a	a	a	a	b	b	b	a	a	a	a	h	b	b	b	b	b	a	b	a
Marker7078554	a	b	a	b	b	a	a	a	b	a	h	b	a	a	b	b	b	b	b	a	a	b	b	b	a	b	a	b	a	a	a	a	a	b	b	b	a	a	a	a	h	b	b	b	b	b	a	b	a
Marker6816602	a	b	a	b	b	a	a	a	b	a	h	b	a	a	b	b	b	b	b	a	a	b	b	b	a	b	a	b	a	a	a	a	a	b	b	b	a	a	a	a	h	b	b	b	b	b	a	b	a
Marker7035012	a	b	a	b	b	a	a	a	b	a	h	b	a	a	b	b	b	b	b	a	a	b	b	b	a	b	a	b	a	a	a	a	a	b	b	b	a	a	a	a	h	b	b	b	b	b	a	b	a
Marker7052361	a	b	a	b	b	a	a	a	b	a	h	b	a	a	b	b	b	b	b	a	a	b	b	b	a	b	a	b	a	a	a	a	a	b	b	b	a	a	a	a	h	b	b	b	b	b	a	b	a
Marker6862693	a	b	a	b	b	a	a	a	b	a	h	b	a	a	b	b	b	b	b	a	a	b	b	b	a	b	a	b	a	a	a	a	a	b	b	b	a	a	a	a	h	b	b	b	b	b	a	b	a
Marker6868617	a	b	a	b	b	a	a	a	b	a	h	b	a	a	b	b	b	b	b	a	a	b	b	b	a	b	a	b	a	a	a	a	a	b	b	b	a	a	a	a	h	b	b	b	b	b	a	b	a
Marker6772109	a	b	a	b	b	a	a	a	b	a	h	b	a	a	b	b	b	b	b	a	a	b	b	b	a	b	a	b	a	a	a	a	a	b	b	b	a	a	a	a	-	b	b	b	b	b	a	b	a
Marker7056357	a	b	a	b	b	a	a	a	b	a	h	b	a	a	b	b	b	b	b	a	a	b	b	b	a	b	a	b	a	a	a	a	a	b	b	b	a	a	a	a	h	b	b	b	b	b	a	b	a
Marker7007544	a	b	a	b	b	a	a	a	b	a	a	b	a	a	b	b	b	b	b	a	a	b	b	b	a	b	a	b	a	a	a	a	a	b	b	b	a	a	a	a	h	b	b	b	b	b	a	b	a
Marker6786581	a	b	a	b	b	a	a	a	b	a	a	b	a	a	b	b	b	b	b	a	a	b	b	b	a	b	a	b	a	a	a	a	a	b	b	b	a	a	a	a	-	b	b	b	b	b	a	b	a
Marker7041060	a	b	a	b	b	a	a	a	b	a	a	b	a	a	b	b	b	b	b	a	a	b	b	b	a	b	a	b	a	a	a	a	a	b	b	b	a	a	a	a	h	b	b	b	b	b	a	b	a
Marker7062907	a	b	a	b	b	a	a	a	b	a	a	b	a	a	b	b	b	b	b	a	a	b	b	b	a	b	a	b	a	a	a	a	a	b	b	b	a	a	a	a	h	b	b	b	b	b	a	b	a
Marker7057575	a	b	a	b	b	a	a	a	b	a	a	b	a	a	b	b	b	b	b	a	a	b	b	b	a	b	a	b	a	a	a	a	a	b	b	b	a	a	a	a	h	b	b	b	b	b	a	b	a
Marker6905905	a	b	a	b	b	a	a	a	b	a	h	b	a	a	b	b	b	b	b	a	a	b	b	b	a	b	a	b	a	a	a	a	a	b	b	b	a	a	a	a	a	b	b	b	b	b	a	b	a
Marker7054551	a	b	a	b	b	a	a	a	b	a	a	b	a	a	b	b	b	b	b	a	a	b	b	b	a	b	a	b	a	a	a	a	a	b	b	b	a	a	a	a	a	b	b	b	b	b	a	b	a
Marker7064188	a	b	a	b	b	a	a	a	b	a	h	b	a	a	b	b	b	b	b	a	a	b	b	b	a	b	a	b	a	a	a	a	a	b	b	b	a	a	a	a	a	b	b	b	b	b	a	b	a
Marker6840462	a	b	a	b	b	a	a	a	b	a	h	b	a	a	b	b	b	b	b	a	a	b	b	b	a	b	a	b	a	a	a	a	a	b	b	b	a	a	a	a	a	b	b	b	b	b	a	b	a
Marker6891191	a	b	a	b	b	a	a	a	b	a	h	b	a	a	b	b	b	b	b	a	a	b	b	b	a	b	a	b	a	a	a	a	a	b	b	b	a	a	a	a	a	b	b	b	b	b	a	b	a
Marker7049267	a	b	a	b	b	a	a	a	b	a	h	b	a	a	b	b	b	b	b	a	a	b	b	b	a	b	a	b	a	a	a	a	a	b	b	b	a	a	a	a	a	b	b	b	b	b	a	b	a
Marker6881331	a	b	a	b	b	a	a	a	b	a	h	b	a	a	b	b	b	b	b	a	a	b	b	b	a	b	a	b	a	a	a	a	a	b	b	b	a	a	a	a	h	b	b	b	b	b	a	b	a
Marker6786942	a	b	a	b	b	a	a	a	b	a	h	b	a	a	b	b	b	b	b	a	a	b	b	b	a	b	a	b	a	a	a	a	a	b	b	b	a	a	a	a	h	b	b	b	b	b	a	b	a
Marker6863578	a	b	a	b	b	a	a	a	b	a	h	b	a	a	b	b	b	b	b	a	a	b	b	b	a	b	a	b	a	a	a	a	a	b	b	b	a	a	a	a	h	b	b	b	b	b	a	b	a
Marker6803097	a	b	a	b	b	a	a	a	b	a	h	b	a	a	b	b	b	b	b	a	a	b	b	b	a	b	a	b	a	a	a	a	a	b	b	b	a	a	a	a	h	b	b	b	b	b	a	b	a
Marker6797341	a	b	a	b	b	a	a	a	b	a	h	b	a	a	b	b	b	b	b	a	a	b	b	b	a	b	a	b	a	a	a	a	a	b	b	b	a	a	a	a	h	b	b	b	b	b	a	b	a
Marker6763813	a	b	a	b	b	a	a	a	b	a	h	b	a	a	b	b	b	b	b	a	a	b	b	b	a	b	a	b	a	a	a	a	a	b	b	b	a	a	a	a	h	b	b	b	b	b	a	b	a
Marker6789755	a	b	a	b	b	a	a	a	b	a	h	b	a	a	b	b	b	b	b	a	a	b	b	b	a	b	a	b	a	a	a	a	a	b	b	b	a	a	a	a	h	b	b	b	b	b	a	b	a
Marker6790139	a	b	a	b	b	a	a	a	b	a	h	b	a	a	b	b	b	b	b	a	a	b	b	b	a	b	a	b	a	a	a	a	a	b	b	b	a	a	a	a	h	b	b	b	b	b	a	b	a
Marker6764967	a	b	a	b	b	a	a	a	b	a	h	b	a	a	b	b	b	b	b	a	a	b	b	b	a	b	a	b	a	a	a	a	a	b	b	b	a	a	a	a	h	b	b	b	b	b	a	b	a
Marker6791265	a	b	a	b	b	a	a	a	b	a	h	b	a	a	b	b	b	b	b	a	a	b	b	b	a	b	a	b	a	a	a	a	a	b	b	b	a	a	a	a	h	b	b	b	b	b	a	b	a
Marker7047876	a	b	a	b	b	a	a	a	b	a	h	b	a	a	b	b	b	b	b	a	a	b	b	b	a	b	a	b	a	a	a	a	a	b	b	b	a	a	a	a	h	b	b	b	b	b	a	b	a
Marker7039766	a	b	a	b	b	a	a	a	b	a	h	b	a	a	b	b	b	b	b	a	a	b	b	b	a	b	a	b	a	a	a	a	a	b	b	b	a	a	a	a	h	b	b	b	b	b	a	b	a
Marker6993946	a	b	a	b	b	a	a	a	b	a	h	b	a	a	b	b	b	b	b	a	a	b	b	b	a	b	a	b	a	a	a	a	a	b	b	b	a	a	a	a	h	b	b	b	b	b	a	b	a
Marker6957798	a	b	a	b	b	a	a	a	b	a	h	b	a	a	b	b	b	b	b	a	a	b	b	b	a	b	a	b	a	a	a	a	a	b	b	b	a	a	a	a	h	b	b	b	b	b	a	b	a
Marker6886228	a	b	a	b	b	a	a	a	b	a	h	b	a	a	b	b	b	b	b	a	a	b	b	b	a	b	a	b	a	a	a	a	a	b	b	b	a	a	a	a	h	b	b	b	b	b	a	b	a
Marker6788926	a	b	a	b	b	a	a	a	b	a	h	b	a	a	b	b	b	b	b	a	a	b	b	b	a	b	a	b	a	a	a	a	a	b	b	b	a	a	a	a	h	b	b	b	b	b	a	b	a
Marker6969250	a	b	a	b	b	a	a	a	b	a	h	b	a	a	b	b	b	b	b	a	a	b	b	b	a	b	a	b	a	a	a	a	a	b	b	b	a	a	a	a	h	b	b	b	b	b	a	b	a
Marker6885400	a	b	a	b	b	a	a	a	b	a	h	b	a	a	b	b	b	b	b	a	a	b	b	b	a	b	a	b	a	a	a	a	a	b	b	b	a	a	a	a	h	b	b	b	b	b	a	b	a
Marker6797972	a	b	a	b	b	a	a	a	b	a	h	b	a	a	b	b	b	b	b	a	a	b	b	b	a	b	a	b	a	a	a	a	a	b	b	b	a	a	a	a	b	b	b	b	b	b	a	b	a
Marker6856560	a	b	a	b	b	a	a	a	b	a	h	b	a	a	b	b	b	b	b	a	a	b	b	b	a	b	a	b	a	a	a	a	a	b	b	b	a	a	a	a	b	b	b	b	b	b	a	b	a
Marker6830850	a	b	a	b	b	a	a	a	b	a	b	b	a	a	b	b	b	b	b	a	a	b	b	b	a	b	a	b	a	a	a	a	a	b	b	b	a	a	a	a	b	b	b	b	b	b	a	b	a
Marker6876547	a	b	a	b	b	a	a	a	b	a	b	b	a	a	b	b	b	b	b	a	a	b	b	b	a	b	a	b	a	a	a	a	a	b	b	b	a	a	a	a	b	b	b	b	b	b	a	b	a
Marker6889504	a	b	a	b	b	a	a	a	b	a	b	b	a	a	b	b	b	b	b	a	a	b	b	b	a	b	a	b	a	a	a	a	a	b	b	b	a	a	a	a	b	b	b	b	b	b	a	b	a
Marker6815930	a	b	a	b	b	a	a	a	b	a	b	b	a	a	b	b	b	b	b	a	a	b	b	b	a	b	a	b	a	a	a	a	a	b	b	b	a	a	a	a	b	b	b	b	b	b	a	b	a
Marker6763971	a	b	a	b	b	a	a	a	b	a	b	b	a	a	b	b	b	b	b	a	a	b	b	b	a	b	a	b	a	a	a	a	a	b	b	b	a	a	a	a	h	b	b	b	b	b	a	b	a
Marker7034121	a	b	a	b	b	a	a	a	b	a	b	b	a	a	b	b	b	b	b	a	a	b	b	b	a	b	a	b	a	a	a	a	a	b	b	b	a	a	a	a	h	b	b	b	b	b	a	b	a
Marker7010658	a	b	a	b	b	a	a	a	b	a	b	b	a	a	b	b	b	b	a	a	a	b	b	b	a	b	a	b	a	a	a	a	a	b	b	b	a	a	a	a	h	b	b	b	b	b	a	b	a
Marker6945664	a	b	a	b	a	a	b	b	b	a	b	b	a	a	b	b	a	b	a	a	a	b	b	b	a	b	a	b	a	a	a	a	a	b	b	b	a	a	a	a	h	b	b	b	b	b	a	b	a
Marker6996286	a	b	a	b	a	a	b	b	b	a	b	b	a	a	b	b	a	b	a	a	a	b	b	b	a	b	a	b	a	a	a	a	a	b	b	b	a	a	a	a	h	b	b	b	b	b	a	b	a
Marker6814468	a	b	a	b	a	a	b	b	b	a	b	b	a	a	a	b	a	b	a	a	a	b	b	b	a	b	a	b	a	a	a	a	a	b	b	b	-	a	a	a	b	b	b	b	b	b	a	a	a
Marker7013959	a	b	a	b	a	a	b	a	b	a	b	b	a	a	a	b	a	b	a	a	a	b	b	b	a	b	a	b	a	a	a	a	a	b	b	b	a	a	a	a	h	b	b	b	b	b	a	a	a
Marker6997069	b	a	a	b	b	-	b	a	b	a	b	b	a	a	a	b	b	a	a	a	a	b	b	b	b	a	a	a	a	b	a	b	a	b	b	b	a	a	a	a	h	b	b	b	b	b	a	a	a
Marker6770305	b	-	a	b	a	b	b	a	a	b	b	b	a	b	a	b	a	a	-	-	a	b	b	b	b	a	a	a	a	b	b	b	a	b	a	a	b	a	b	a	b	b	-	b	b	b	a	a	a
Marker6834350	b	a	a	b	a	b	b	a	a	b	b	b	a	b	a	b	a	a	a	b	a	b	b	b	b	a	a	a	a	b	b	b	a	b	a	a	b	a	-	a	-	b	a	b	b	b	a	a	a
Marker6868749	b	a	a	b	a	b	b	a	a	b	b	b	a	b	a	b	a	a	a	b	a	b	b	b	b	a	a	a	a	b	b	b	a	b	a	a	b	a	b	a	b	b	a	b	b	b	a	a	a
Marker7012696	a	a	a	b	b	b	b	b	a	b	b	b	a	b	a	b	a	a	a	b	a	b	b	b	a	a	a	a	a	a	b	a	a	b	a	a	b	a	b	a	b	b	a	b	b	b	a	-	a
Marker6974812	a	a	a	b	a	b	b	a	a	b	b	b	a	b	a	b	a	a	a	-	a	b	b	b	a	a	a	a	a	a	b	a	a	a	a	a	b	a	b	a	b	a	a	b	b	b	a	a	a
Marker7051572	a	a	a	b	a	b	b	a	a	b	b	b	a	b	a	b	a	a	a	b	a	b	b	b	a	a	a	b	a	a	b	a	a	a	a	a	b	a	b	a	b	a	a	b	b	b	a	a	a
Marker6787148	a	a	a	b	a	b	b	b	a	b	h	b	a	b	b	b	a	a	b	b	a	b	b	b	a	a	a	b	a	a	b	a	a	a	a	a	b	a	b	a	b	a	a	b	b	b	a	b	a
Marker6998896	a	a	a	b	a	b	b	b	a	b	b	b	a	b	b	b	a	a	b	b	a	b	b	b	a	a	a	b	a	a	b	a	a	a	a	a	b	a	b	a	b	a	a	b	b	b	a	b	b
Marker6857203	a	a	a	b	a	b	b	b	a	b	h	b	a	b	b	b	a	a	b	b	a	b	b	b	a	a	a	b	a	a	b	a	a	a	a	a	b	a	b	a	b	a	a	b	b	b	a	b	b
Marker6774045	a	a	a	b	a	b	b	a	a	b	h	b	a	b	b	b	a	a	b	b	a	a	b	b	a	a	a	b	a	a	b	a	a	a	a	a	b	a	b	a	b	a	a	b	b	b	a	b	b
Marker6819354	b	a	a	b	a	b	b	a	a	b	b	b	a	b	b	a	a	a	b	b	a	a	b	b	b	a	a	b	a	b	b	b	a	a	a	a	b	a	b	a	b	a	a	b	b	b	a	b	b
Marker6871258	b	a	a	b	a	-	b	a	a	b	b	b	a	b	b	a	a	a	b	b	a	a	b	b	b	a	a	b	a	b	b	b	a	a	a	a	b	a	b	a	b	a	a	b	b	b	a	b	b
Marker7000989	b	a	b	b	a	a	b	a	a	b	b	b	a	b	b	a	a	a	b	b	b	a	b	b	b	a	b	a	a	b	b	b	b	a	a	a	-	a	b	a	a	a	a	b	b	b	a	b	-
Marker7014276	b	a	b	b	a	a	b	b	a	b	b	b	a	b	b	a	a	a	b	b	b	a	b	b	b	a	b	a	a	b	b	b	b	a	a	a	-	a	b	a	a	a	a	b	b	b	a	b	-
Marker6967838	b	a	b	b	a	a	b	-	a	b	b	b	a	b	b	a	a	a	b	b	b	a	b	b	b	a	-	a	a	b	b	b	b	a	a	a	-	a	b	a	-	a	a	b	b	b	a	b	-
Marker6828190	b	a	b	b	a	a	b	a	a	b	b	b	a	b	b	a	a	a	b	b	b	a	b	b	b	a	b	a	a	b	b	b	b	b	a	a	a	a	b	a	a	b	a	b	b	b	a	b	a
Marker7055762	b	a	b	b	a	a	b	a	b	b	b	b	a	b	b	a	a	a	b	b	b	a	b	b	b	a	b	a	a	b	b	b	b	b	b	b	a	a	b	a	a	b	a	b	b	b	a	b	a
Marker7039217	b	a	b	b	a	a	b	a	b	b	b	b	a	b	b	a	a	a	b	b	b	a	b	b	b	a	b	a	a	b	b	b	b	b	b	b	a	a	b	a	a	b	a	b	b	b	a	b	a
Marker6854425	b	a	b	b	a	a	b	a	b	b	b	b	a	b	b	a	a	a	b	b	b	a	b	b	b	a	b	a	a	b	b	b	b	b	b	b	a	a	b	a	a	b	a	b	b	b	a	b	b
Marker7065722	b	a	b	b	a	a	b	a	b	b	b	b	a	b	b	a	a	a	b	b	b	a	b	b	b	a	b	a	a	b	b	b	b	a	b	b	a	a	b	a	a	b	a	b	b	b	a	b	-
Marker6743041	b	b	a	a	a	a	b	a	a	a	h	b	a	b	b	b	a	b	b	a	a	b	b	a	b	a	a	a	a	b	a	b	a	b	a	a	a	a	a	b	a	b	a	b	b	b	a	b	a
Marker6402926	b	b	a	a	a	a	b	a	a	a	h	b	a	b	b	b	a	b	b	a	a	b	b	a	b	a	a	a	a	b	a	b	a	b	a	a	a	a	a	b	a	b	a	b	b	b	a	b	a
Marker6742571	b	b	a	a	a	a	b	a	a	a	h	b	a	b	b	b	a	b	b	a	a	b	b	a	b	a	a	a	a	b	a	b	a	b	a	a	a	a	a	b	a	b	a	b	b	b	a	b	a
Marker6634335	b	b	a	a	-	a	b	a	a	a	h	b	b	b	b	b	-	b	b	a	a	b	b	a	b	a	a	a	a	b	a	b	a	b	a	a	a	a	a	b	a	b	a	b	b	b	b	b	a
Marker6530856	b	b	a	a	b	a	b	a	a	a	h	b	b	b	b	b	b	b	b	a	a	b	b	a	b	a	a	a	a	b	a	b	a	b	a	a	a	b	a	b	a	b	a	b	b	b	b	b	a
Marker6531782	b	b	a	a	b	a	b	a	a	a	h	b	b	b	b	b	b	b	b	a	a	b	b	a	b	b	a	b	a	b	a	b	a	b	a	a	a	b	a	b	a	b	a	b	b	b	b	b	a
Marker6743652	b	b	a	a	b	a	b	a	a	a	h	b	b	b	b	b	b	b	b	a	a	b	b	a	b	b	a	b	a	b	a	b	a	b	a	a	a	b	a	b	a	b	a	b	b	b	b	b	a
Marker6666500	b	b	a	a	b	a	b	a	a	a	h	b	b	b	b	b	b	b	b	a	a	b	b	a	b	b	a	b	a	b	a	b	a	b	a	a	a	b	a	b	a	b	a	b	b	b	b	b	a
Marker6469853	b	b	a	a	b	a	b	a	a	a	h	b	b	b	b	b	-	b	b	a	a	b	b	a	b	b	a	b	a	b	a	b	a	b	a	a	a	b	a	b	a	b	a	b	b	b	b	b	a
Marker6669906	b	b	a	a	-	a	b	a	a	a	h	b	b	b	b	b	-	b	b	a	a	b	b	a	b	b	a	b	a	b	a	b	a	b	a	a	a	b	a	b	a	b	a	b	b	b	b	b	a
Marker6370903	b	b	a	a	a	a	b	a	a	a	h	b	b	b	b	b	a	b	b	a	a	b	b	a	b	b	a	b	a	b	a	b	a	b	a	a	a	b	a	b	a	b	a	b	b	b	b	b	a
Marker6706206	b	b	a	a	-	a	b	a	a	a	h	b	b	b	b	b	-	b	b	a	a	-	b	a	b	b	a	b	a	b	a	b	a	b	a	a	a	b	a	b	a	b	a	b	b	b	b	b	a
Marker6471714	b	b	a	a	a	a	b	a	a	a	h	b	b	b	b	b	a	b	b	a	a	a	b	a	b	b	a	b	a	b	a	b	a	b	a	a	a	b	a	b	a	b	a	b	b	b	b	b	a
Marker6480057	b	b	a	a	a	a	b	a	a	a	h	b	b	b	b	b	a	b	b	a	a	a	b	a	b	b	a	b	a	b	a	b	a	b	a	a	a	b	a	b	a	b	a	b	b	b	b	b	a
Marker6699114	b	b	a	a	a	a	b	a	a	a	h	b	b	b	b	b	a	b	b	a	a	a	b	a	b	b	a	b	a	b	a	b	a	b	a	b	a	b	a	b	a	b	a	b	b	b	b	b	a
Marker6537765	b	b	a	a	a	a	b	a	b	a	h	b	b	b	b	b	a	b	b	a	a	a	b	a	b	b	a	b	a	b	a	b	a	b	b	b	a	-	a	b	a	b	a	b	b	b	b	b	a
Marker6358045	b	b	a	a	a	a	b	a	b	a	h	b	b	b	b	b	a	b	b	a	a	a	b	a	b	b	a	b	a	b	a	b	a	b	b	b	a	b	a	b	a	b	a	b	b	b	b	b	a
Marker6683154	b	b	a	a	b	a	a	a	b	a	h	b	b	b	b	b	b	b	b	a	a	a	b	a	b	b	a	b	b	b	b	b	a	b	b	b	a	b	a	b	a	b	a	a	a	b	b	b	b
Marker6418266	b	b	a	a	b	a	a	a	b	a	h	b	b	b	b	b	b	b	b	a	a	a	b	a	b	b	a	b	b	b	b	b	a	b	b	b	a	b	a	b	a	b	a	a	a	b	b	b	b
Marker6368012	b	b	a	a	b	a	a	a	b	a	h	b	b	b	b	b	b	b	b	a	a	a	b	a	b	b	a	b	b	b	b	b	a	b	b	b	a	b	a	b	a	b	a	a	a	b	b	b	b
Marker6651950	b	b	a	a	b	a	a	a	b	a	h	b	a	b	b	b	b	b	b	a	a	a	b	a	b	b	a	b	b	b	b	b	a	b	b	b	a	a	a	b	a	b	a	a	a	b	a	b	b
Marker6593218	b	b	a	a	b	a	a	a	b	a	h	b	a	b	b	b	b	b	b	a	a	a	b	a	b	b	a	b	b	b	b	b	a	b	b	b	a	a	a	b	a	b	a	a	a	b	a	b	b
Marker6601784	b	b	a	a	b	a	a	a	b	a	h	b	a	b	b	b	b	b	b	a	a	a	b	a	b	b	a	b	b	b	b	b	a	b	b	b	a	a	a	b	a	b	a	a	-	b	-	b	b
Marker6406637	b	b	a	a	b	a	a	a	b	a	h	b	a	b	b	b	b	b	b	a	a	a	b	a	b	b	a	b	b	b	b	b	a	b	b	b	a	a	a	b	a	b	a	a	a	b	a	b	b
Marker6548332	b	b	a	a	b	a	a	a	b	a	h	b	a	a	b	b	b	b	b	a	a	a	b	a	b	b	a	b	b	b	b	b	a	b	b	b	a	a	a	b	a	b	a	a	a	b	a	b	b
Marker6730760	b	b	a	a	b	a	a	a	b	a	h	b	a	a	b	b	b	b	b	a	a	a	b	a	b	b	a	b	b	b	b	b	a	b	b	b	a	a	a	b	a	b	a	a	a	b	a	b	b
Marker6654450	b	b	a	a	b	a	b	a	b	a	h	b	a	-	b	b	b	b	-	a	a	a	b	b	b	b	a	b	b	b	b	b	a	b	b	b	a	a	a	b	-	b	a	-	-	b	a	b	b
Marker6461525	b	b	a	b	b	a	b	a	b	a	h	b	a	a	b	b	b	b	a	a	a	a	a	b	b	a	a	a	b	b	b	b	a	b	b	b	a	a	a	b	a	b	a	b	b	b	a	b	b
Marker6618361	b	b	a	b	b	a	b	a	b	a	h	b	a	a	b	b	b	b	a	a	a	a	a	b	b	a	a	a	b	b	b	b	a	b	b	b	a	a	a	b	b	b	a	b	b	b	a	b	b
Marker6522545	a	b	a	b	b	a	b	a	b	a	h	b	a	a	b	b	b	b	a	a	a	a	a	b	a	-	a	a	b	a	b	-	a	b	b	b	a	a	a	b	b	b	a	b	b	b	a	b	b
Marker6476064	a	b	a	b	b	a	b	a	b	a	h	b	a	a	b	b	b	b	a	a	a	a	a	b	a	a	a	a	b	a	b	a	a	b	b	b	a	a	a	b	b	b	a	b	b	b	a	b	b
Marker6356321	a	b	a	b	b	a	b	a	b	a	h	b	a	a	b	b	b	b	a	a	a	a	a	b	a	a	a	a	b	a	b	a	a	b	b	b	a	a	a	b	b	b	a	b	b	b	a	b	b
Marker6461464	a	b	a	b	b	a	b	a	b	a	h	b	a	a	b	b	b	b	a	a	a	a	a	b	a	a	a	a	b	a	b	a	a	b	b	b	a	a	a	b	b	b	a	b	b	b	a	b	b
Marker6558973	a	b	a	b	b	a	b	a	b	a	h	b	a	a	b	b	b	b	a	a	a	a	a	b	a	a	a	a	b	a	b	a	a	b	b	b	a	a	a	b	b	b	a	b	b	b	a	b	b
Marker6722771	a	b	a	b	b	a	b	a	b	a	h	b	a	a	b	b	b	b	a	a	a	a	a	b	a	a	a	a	b	a	b	a	a	b	b	b	a	a	a	b	b	b	a	b	b	b	a	b	b
Marker6412385	a	b	a	b	b	a	b	a	b	a	h	b	a	a	b	b	b	b	a	a	a	-	a	b	a	a	a	a	b	a	b	a	a	b	b	b	a	a	a	b	b	b	a	b	b	b	a	b	b
Marker6466030	a	b	a	b	b	a	b	a	b	a	h	b	a	a	b	b	b	b	a	a	a	-	a	b	a	a	a	a	b	a	b	a	a	b	b	b	a	a	a	b	b	b	a	b	b	b	a	b	b
Marker6645508	a	b	a	b	b	a	b	a	b	a	h	b	a	a	b	b	b	b	a	a	a	-	a	b	a	a	a	a	b	a	b	a	a	b	b	b	a	a	a	b	b	b	a	b	b	b	a	b	b
Marker6423937	a	b	a	b	b	a	b	a	b	a	h	b	a	a	b	b	b	b	a	a	a	-	a	b	a	a	a	a	b	a	b	a	a	b	b	b	a	a	a	b	b	b	a	b	b	b	a	b	b
Marker6738589	a	b	a	b	b	a	b	a	b	a	h	b	a	a	b	b	b	b	a	a	a	a	a	b	a	a	a	a	b	a	b	a	a	b	b	b	a	a	a	b	b	b	a	b	b	b	a	b	b
Marker6415793	a	b	a	b	b	a	b	a	b	a	h	b	a	a	b	b	b	b	a	a	a	-	a	b	a	a	a	a	b	a	b	a	a	b	b	b	a	a	a	b	b	b	a	b	b	b	a	b	b
Marker6361003	a	b	a	b	b	a	b	a	b	a	h	b	a	a	b	b	b	b	a	a	a	-	a	b	a	a	a	a	b	a	b	a	a	b	b	b	a	a	a	b	b	b	a	b	b	b	a	b	b
Marker6566439	a	b	a	b	b	a	b	a	b	a	h	b	a	a	b	b	b	b	a	a	a	-	a	b	a	a	a	a	b	a	b	a	a	b	b	b	a	a	a	b	h	b	a	b	b	b	a	b	b
Marker6716945	a	b	a	b	b	a	b	a	b	a	h	b	a	a	b	b	b	b	a	a	a	a	a	b	a	a	a	a	b	a	b	a	a	b	b	b	a	a	a	b	h	b	a	b	b	b	a	b	b
Marker6731077	a	b	a	b	b	b	b	a	b	a	h	b	a	a	b	b	b	b	a	a	a	-	a	b	a	a	a	a	b	a	b	a	a	b	b	b	a	a	a	b	h	b	a	b	b	b	a	b	b
Marker6646561	a	b	a	b	b	b	b	a	b	a	h	b	a	a	b	b	b	b	a	a	a	a	a	b	a	a	a	a	b	a	b	a	a	b	b	b	a	a	a	b	b	b	a	b	b	b	a	b	b
Marker6388326	a	b	a	b	b	a	a	a	b	a	h	b	a	a	b	b	b	b	a	a	a	a	a	b	a	a	a	a	b	a	b	a	a	b	b	b	a	a	a	b	h	b	b	b	b	b	a	b	b
Marker6451120	a	b	a	b	b	a	a	a	b	a	h	b	a	a	b	b	b	b	a	a	a	a	a	b	a	a	a	a	b	a	b	a	a	b	b	b	a	a	a	b	h	b	b	b	b	b	a	b	b
Marker6672174	a	b	a	b	b	a	a	a	b	a	h	b	a	a	b	b	b	b	a	a	a	a	a	b	a	a	a	a	a	a	b	a	a	b	b	b	a	a	a	b	h	b	b	b	b	b	a	b	b
Marker6679094	a	b	a	b	b	b	a	a	b	a	h	b	a	a	b	b	b	b	a	a	a	a	a	b	a	a	a	a	a	a	b	a	a	b	b	b	b	a	a	b	h	b	b	b	b	b	a	b	b
Marker6547877	a	b	a	b	b	b	a	a	b	a	h	b	a	a	b	b	b	b	a	a	a	a	a	b	a	a	a	a	a	a	b	a	a	b	b	b	b	-	a	b	b	b	b	b	b	b	-	b	b
Marker6351284	a	b	a	b	b	b	a	a	b	a	h	b	-	a	b	b	b	b	a	a	a	a	a	b	a	a	a	a	a	a	b	a	a	b	b	b	b	-	a	b	b	b	b	b	b	b	-	b	b
Marker6344580	a	b	a	b	b	b	a	a	b	a	h	b	-	a	b	b	b	b	a	a	a	a	a	b	a	a	a	a	a	a	b	a	a	b	b	b	b	b	a	b	b	b	b	b	b	b	b	b	b
Marker6629548	a	b	a	b	b	b	a	a	b	a	h	b	b	a	b	b	b	b	a	a	a	a	a	b	a	a	a	a	a	a	b	a	a	b	b	b	b	b	a	b	b	b	b	b	b	b	b	b	b
Marker6365459	a	b	a	b	b	b	a	a	b	a	h	b	b	a	b	b	b	b	a	a	a	a	a	b	a	a	a	a	a	a	b	a	a	b	b	b	b	b	a	b	b	b	b	b	b	b	b	b	b
Marker6613700	a	b	a	b	b	b	a	a	b	a	h	b	b	a	b	b	b	b	a	a	a	a	a	b	a	a	a	a	a	a	b	a	a	b	b	b	b	b	a	b	b	b	b	b	b	b	b	b	b
Marker6367642	a	b	a	b	b	b	a	a	b	a	h	b	b	a	b	b	b	b	a	a	a	a	a	b	a	a	a	a	a	a	b	a	a	b	b	b	b	b	a	b	b	b	b	b	b	b	b	b	b
Marker6350691	a	b	a	b	b	b	a	a	b	a	h	b	b	a	b	b	b	b	a	a	a	a	a	b	a	a	a	a	a	a	b	a	a	b	b	b	b	b	a	b	b	b	b	b	b	b	b	b	b
Marker6537239	a	b	a	b	b	b	a	a	b	a	h	b	b	a	b	b	b	b	a	a	a	a	a	b	a	a	a	a	a	a	b	a	a	b	b	b	b	b	a	b	b	b	b	b	b	b	b	b	b
Marker6610331	a	b	a	b	b	b	a	a	b	a	h	b	b	a	b	b	b	b	a	a	a	a	a	b	a	a	a	a	a	a	b	a	a	b	b	b	b	b	a	b	b	b	b	b	b	b	b	b	b
Marker6664889	a	b	a	b	b	b	a	a	b	a	h	b	b	a	b	b	b	b	a	a	a	a	a	b	a	a	a	a	a	a	b	a	a	b	b	b	b	b	a	b	b	b	b	b	b	b	b	b	b
Marker6541717	a	b	a	b	b	b	a	a	b	a	h	b	b	a	b	b	b	b	a	a	a	a	a	b	a	a	a	a	a	a	b	a	a	b	b	b	b	b	a	b	b	b	b	b	b	b	b	b	b
Marker6346029	a	b	a	b	b	b	a	a	b	a	h	b	b	a	b	b	b	b	a	a	a	a	a	b	a	a	a	a	a	a	b	a	a	b	b	b	b	b	a	b	b	b	b	b	b	b	b	b	b
Marker6590272	a	b	a	b	b	b	a	a	b	a	h	b	b	a	b	b	b	b	a	a	a	a	a	b	a	a	a	a	a	a	b	a	a	b	b	b	b	b	a	b	b	b	b	b	b	b	b	b	b
Marker6656333	a	b	a	b	b	b	a	a	b	a	h	b	b	a	b	b	b	b	a	a	a	a	a	b	a	a	a	a	a	a	b	a	a	b	b	b	b	b	a	b	b	b	b	b	b	b	b	b	b
Marker6355748	a	b	a	b	b	b	a	a	b	a	h	b	b	a	b	b	b	b	a	a	a	a	a	b	a	a	a	a	a	a	b	a	a	b	b	b	b	b	a	b	b	b	b	b	b	b	b	b	b
Marker6399254	a	b	a	b	b	b	a	a	b	a	h	b	b	a	b	b	b	b	a	a	a	a	a	b	a	a	a	a	a	a	b	a	a	b	b	b	b	b	a	b	b	b	b	b	b	b	b	b	b
Marker6513832	a	b	a	b	b	b	a	a	b	a	h	b	b	a	b	b	b	b	a	a	a	a	a	b	a	a	a	a	a	a	b	a	a	b	b	b	b	b	a	b	b	b	b	b	b	b	b	b	b
Marker6581048	a	b	a	b	b	b	a	a	b	a	h	b	b	a	b	b	b	b	a	a	b	a	a	b	a	a	a	a	a	a	b	a	a	b	b	b	b	b	a	b	b	b	b	b	b	b	b	b	b
Marker6699134	a	b	a	b	b	b	a	a	b	a	h	b	b	a	b	b	b	b	a	a	b	a	a	b	a	a	b	a	a	a	b	a	a	b	b	b	b	b	a	b	b	b	b	b	b	b	b	b	b
Marker6482401	a	b	a	b	b	b	a	a	b	a	h	b	b	a	b	b	b	b	a	a	b	a	a	b	a	a	b	a	a	a	b	a	a	b	b	b	b	b	a	b	b	b	b	b	b	b	b	b	b
Marker6706364	a	b	a	b	b	b	a	a	b	a	h	b	b	a	b	b	b	b	a	a	b	a	a	b	a	a	b	a	a	a	b	a	a	b	b	b	b	b	a	b	b	b	b	b	b	b	b	b	b
Marker6407167	a	b	a	b	b	b	a	a	b	a	h	b	b	a	b	b	b	b	a	a	b	a	a	b	a	a	b	a	a	a	b	a	a	b	b	b	b	b	a	b	b	b	b	b	b	b	b	b	b
Marker6619667	a	b	a	b	b	b	a	a	b	a	h	b	b	a	b	b	b	b	a	a	b	a	a	b	a	a	b	a	a	a	b	a	a	b	b	b	b	b	a	b	b	b	b	b	b	b	b	b	b
Marker6668565	a	b	a	b	b	b	a	a	b	a	h	b	b	a	b	b	b	b	a	a	b	a	a	b	a	a	b	a	a	a	b	a	a	b	b	b	b	b	a	b	b	b	b	b	b	b	b	b	b
Marker6573590	a	b	a	b	b	b	a	a	b	a	h	b	b	a	b	b	b	b	a	a	b	a	a	b	a	a	b	a	a	a	b	a	a	b	b	b	b	b	a	b	b	b	b	b	b	b	b	b	b
Marker6328582	a	b	a	b	b	b	a	a	b	a	h	b	b	a	b	b	b	b	a	a	b	a	a	b	a	a	b	a	a	a	b	a	a	b	b	b	b	b	a	b	b	b	b	b	b	b	b	b	b
Marker6535884	a	b	a	b	b	b	a	a	b	a	h	b	b	a	b	b	b	b	a	a	b	a	b	b	a	a	b	a	a	a	b	a	a	b	b	b	b	b	a	b	b	b	b	b	b	b	b	b	b
Marker6572271	a	b	a	b	b	b	a	a	b	a	h	b	b	a	b	b	b	b	a	a	b	a	b	b	a	a	b	a	a	a	b	a	a	b	b	b	b	b	a	b	b	b	b	b	b	b	b	b	b
Marker6573609	a	b	a	b	b	b	a	a	b	a	h	b	b	a	b	b	b	b	a	a	b	a	b	b	a	a	b	a	a	a	b	a	a	b	b	b	b	b	a	b	b	b	b	b	b	b	b	b	b
Marker6644164	a	b	a	b	b	b	a	a	b	a	h	b	b	a	b	b	b	b	a	a	-	a	a	b	a	a	a	a	a	a	b	a	a	b	b	b	b	b	a	b	b	b	b	b	b	b	b	b	b
Marker6395168	a	b	a	b	b	b	a	a	b	a	h	b	-	a	b	b	b	b	a	a	a	a	a	b	a	a	a	a	a	a	b	a	a	b	b	b	b	-	a	b	b	b	b	b	b	b	-	b	b
Marker6379914	a	b	a	b	b	b	a	a	b	a	h	b	a	a	b	b	b	b	a	a	a	a	b	b	a	a	a	a	a	a	b	a	a	b	b	b	b	a	a	b	b	b	b	b	b	b	a	b	b
Marker6608545	a	b	a	b	b	b	a	a	b	a	h	b	a	a	b	b	b	b	a	a	a	a	b	b	a	a	a	a	a	a	b	a	a	b	b	b	b	a	a	b	h	b	b	a	b	b	a	b	b
Marker6439610	a	b	a	a	b	b	a	a	b	a	h	b	a	a	b	b	b	b	a	a	a	a	b	b	a	a	a	a	a	a	b	a	a	b	b	b	b	a	a	b	h	b	b	a	b	b	a	b	b
Marker6437219	a	b	a	a	b	b	a	a	b	a	h	b	-	a	b	b	b	b	a	a	a	-	b	b	a	a	a	a	a	a	b	a	a	b	b	b	b	-	a	b	h	b	b	a	b	b	-	b	b
Marker6413399	a	b	a	a	b	b	a	a	b	a	h	b	a	a	b	b	b	b	a	a	a	a	b	b	a	a	a	a	a	a	b	a	a	b	b	b	b	a	a	b	-	b	b	b	b	b	a	b	b
Marker6716896	a	b	a	a	b	b	a	a	b	a	h	b	a	a	b	b	b	b	a	a	a	a	b	b	a	a	a	a	a	a	b	a	a	b	b	b	b	a	a	b	b	b	b	b	b	b	a	b	b
Marker6349719	a	b	a	a	b	b	a	a	b	a	h	b	a	a	b	b	b	b	a	a	a	-	b	b	a	a	a	a	a	a	b	a	a	b	b	b	b	a	a	b	b	b	b	b	b	b	a	b	b
Marker6537065	a	b	a	a	b	b	a	a	b	a	h	b	a	a	b	b	b	b	a	a	a	-	b	b	a	a	a	a	a	a	b	a	a	b	b	b	b	a	a	b	b	b	b	b	b	b	a	b	b
Marker6486169	a	b	a	a	b	b	a	a	b	a	h	b	a	a	b	b	b	b	a	a	a	-	b	b	a	a	a	a	a	a	b	a	a	b	b	b	b	-	a	b	b	b	b	b	b	b	-	b	b
Marker6524130	a	b	a	a	b	b	a	a	b	a	h	b	a	a	b	b	b	b	a	a	a	-	b	b	a	a	a	a	a	a	b	a	a	b	b	b	b	-	a	b	b	b	b	b	b	b	-	b	b
Marker6401483	a	b	a	a	b	b	a	a	b	a	h	b	a	a	b	b	b	b	a	a	a	-	b	b	a	a	a	a	a	a	b	a	a	b	b	b	b	-	a	b	b	b	b	b	b	b	-	b	b
Marker6391289	a	b	a	a	b	b	a	a	b	a	h	b	a	a	b	b	b	b	a	a	a	a	b	b	a	a	a	a	a	a	b	a	a	b	b	b	b	a	a	b	b	b	b	b	b	b	a	b	b
Marker6486709	a	b	a	a	b	b	a	a	b	a	h	b	a	a	b	b	b	b	a	a	a	a	b	b	a	a	a	a	a	a	b	a	a	b	b	b	b	a	a	b	b	b	b	b	b	b	a	b	b
Marker6565856	a	b	a	a	b	b	a	a	b	a	h	b	a	a	b	b	b	b	a	a	a	a	b	b	a	a	a	a	a	a	b	a	a	b	b	b	b	a	a	b	b	b	b	a	b	b	a	b	b
Marker6600181	a	b	a	a	b	b	a	a	b	a	h	b	-	a	b	b	b	b	a	a	a	-	b	b	a	a	a	a	a	a	b	a	a	b	b	b	b	-	a	b	b	b	b	a	b	b	-	b	b
Marker6477729	a	b	a	a	b	b	a	a	b	a	h	b	b	a	b	b	b	b	a	a	a	a	b	b	a	a	a	a	a	a	b	a	a	b	b	b	b	b	a	b	h	b	b	a	b	b	b	b	b
Marker6654797	a	b	a	a	b	b	a	a	b	a	h	b	b	a	b	b	b	b	a	a	a	-	b	b	a	a	a	a	a	a	b	a	a	b	b	b	b	b	a	b	h	b	b	a	b	b	b	b	b
Marker6650229	a	b	a	a	b	b	a	a	b	a	h	b	b	a	b	b	b	b	a	a	a	a	b	b	a	a	a	a	a	a	b	a	a	b	b	b	b	b	a	b	h	b	b	a	b	b	b	b	b
Marker6547177	a	b	a	a	b	b	a	a	b	a	h	b	b	a	b	b	b	b	a	a	a	-	b	b	a	a	a	a	a	a	b	a	a	b	b	b	b	b	a	b	h	b	b	a	b	b	b	b	b
Marker6634982	a	b	a	a	b	b	a	a	b	a	h	b	b	a	b	b	b	b	a	a	a	b	b	b	a	a	a	a	a	a	b	a	a	b	b	b	b	b	a	b	h	b	b	a	b	b	b	b	b
Marker6622523	a	b	a	a	b	b	a	a	b	a	h	b	b	a	b	b	b	b	a	a	a	-	b	b	a	a	a	a	a	a	b	a	a	b	b	b	b	b	a	b	h	b	b	a	b	b	b	b	b
Marker6427271	a	b	a	a	b	b	a	a	b	a	h	b	b	a	b	b	b	b	a	a	a	a	b	b	a	a	a	a	a	a	b	a	a	b	b	b	b	b	a	b	h	b	b	a	b	b	b	b	b
Marker6592658	a	b	a	a	b	b	a	a	b	a	h	b	b	a	b	b	b	b	a	a	a	a	b	b	a	a	a	a	a	a	b	a	a	b	b	b	b	b	a	b	h	b	b	a	b	b	b	b	b
Marker6599932	a	b	a	a	b	b	a	a	b	a	h	b	b	a	b	b	b	b	a	a	a	a	b	b	a	a	a	a	a	a	b	a	a	b	b	b	b	b	a	b	h	b	b	a	b	b	b	b	b
Marker6561378	a	b	a	a	b	b	a	a	b	a	h	b	b	a	b	b	b	b	a	a	a	a	b	b	a	a	a	a	a	a	b	a	a	b	b	b	b	b	a	b	h	b	b	a	b	b	b	b	b
Marker6659721	a	b	a	a	b	b	a	a	b	a	h	b	b	a	b	b	b	b	a	a	a	-	b	b	a	a	a	a	a	a	b	a	a	b	b	b	b	b	a	b	h	b	b	a	b	b	b	b	b
Marker6677191	a	b	a	a	b	b	a	a	b	a	h	b	b	a	b	b	b	b	a	a	a	b	b	b	a	a	a	a	a	a	b	a	a	b	b	b	b	b	a	b	h	b	b	a	b	b	b	b	b
Marker6389593	a	b	a	b	b	b	a	a	b	a	h	b	b	a	b	b	b	b	a	a	a	b	b	b	a	a	a	a	a	a	b	a	a	b	b	b	b	b	a	b	h	b	b	a	b	b	b	b	b
Marker6525241	a	b	a	b	b	b	a	a	b	a	h	b	b	a	b	b	b	b	a	a	a	b	b	b	a	a	a	a	a	a	b	a	a	b	b	b	b	b	a	b	h	b	b	a	b	b	b	b	b
Marker6681248	a	b	a	b	b	b	a	a	b	a	h	b	b	a	b	b	b	b	a	a	a	b	b	b	a	a	a	a	a	a	b	a	a	b	b	b	b	b	a	b	h	b	b	a	b	b	b	b	b
Marker6644701	a	b	a	b	b	b	a	a	b	a	h	b	b	a	b	b	b	b	a	a	a	b	b	b	a	a	a	a	a	a	b	a	a	b	b	b	b	b	a	b	h	b	b	a	b	b	b	b	b
Marker6447404	a	b	a	b	b	b	a	a	b	a	h	b	b	a	b	b	b	b	a	a	a	b	b	b	a	a	a	a	a	a	b	a	a	b	b	b	b	b	a	b	h	b	b	a	b	b	b	b	b
Marker6504668	a	b	a	b	b	b	a	-	b	a	h	b	b	a	b	b	b	b	a	a	a	b	b	b	a	a	a	a	a	a	b	a	a	b	b	b	b	b	a	b	h	b	b	a	b	b	b	b	b
Marker6562072	a	b	a	b	b	b	a	b	b	a	h	b	b	a	b	b	b	b	a	a	a	b	b	b	a	a	a	a	a	a	b	a	a	b	b	b	b	b	a	b	h	b	b	a	b	b	b	b	b
Marker6661342	a	b	a	b	b	b	a	b	b	a	h	b	b	a	b	b	b	b	a	a	a	b	b	b	a	a	a	a	a	a	b	a	a	b	b	b	b	b	a	b	h	b	b	a	b	b	b	b	b
Marker6691036	a	b	a	b	b	b	a	b	b	a	h	b	b	a	b	b	b	b	a	a	a	b	b	b	a	a	a	a	a	a	b	a	a	b	b	b	b	b	a	b	h	b	b	a	b	b	b	b	b
Marker6548159	a	b	a	b	b	b	a	b	b	a	h	b	b	a	b	b	b	b	a	a	a	b	b	b	a	a	a	a	a	a	b	a	a	b	b	b	b	b	a	b	h	b	b	a	b	b	b	b	b
Marker6346246	a	b	a	b	b	b	a	b	b	a	b	b	b	a	b	b	b	b	a	a	a	b	b	b	a	a	a	a	a	a	b	a	a	b	b	b	b	b	a	b	h	b	b	a	b	b	b	b	b
Marker6410385	a	b	a	b	b	b	a	b	b	a	b	b	b	a	b	b	b	b	a	a	a	b	b	b	a	a	a	a	a	a	b	a	a	b	b	b	b	b	a	b	h	b	b	a	b	b	b	b	b
Marker6402596	a	b	a	b	b	b	a	b	b	a	b	b	b	a	b	b	b	b	a	a	a	b	b	b	a	a	a	a	a	a	b	a	a	b	b	b	b	b	a	b	h	b	b	a	b	b	b	b	b
Marker6622299	a	b	a	b	b	b	a	b	b	a	b	b	b	a	b	b	b	b	a	a	a	b	b	b	a	a	a	a	a	a	b	a	a	b	b	b	b	b	a	b	h	b	b	a	b	b	b	b	b
Marker6517314	a	b	a	b	b	b	a	b	b	a	b	b	b	a	b	b	b	b	a	a	a	b	b	b	a	a	a	a	a	a	b	a	a	b	b	b	b	b	a	b	h	b	b	a	b	b	b	b	b
Marker6682194	a	b	a	b	b	b	a	b	b	a	b	b	b	a	b	b	b	b	a	a	a	b	b	b	a	a	a	a	a	a	b	a	a	b	b	b	b	b	a	b	h	b	b	a	b	b	b	b	b
Marker6655583	a	b	a	b	b	b	a	b	b	a	h	b	b	a	b	b	b	b	a	a	a	b	b	b	a	a	a	a	a	a	b	a	a	b	b	b	b	b	a	b	h	b	b	a	b	b	b	b	b
Marker6617913	a	b	a	b	b	b	a	b	b	a	h	b	b	a	b	b	b	b	a	a	a	b	b	b	a	a	a	a	a	a	b	a	a	b	b	b	b	b	a	b	h	b	b	a	b	b	b	b	b
Marker6425236	a	b	a	b	b	b	a	-	b	a	h	b	-	a	b	b	b	b	a	a	a	-	b	b	a	a	a	a	a	a	b	a	a	b	b	b	b	-	a	b	h	b	b	a	b	b	-	b	b
Marker6452813	a	b	a	b	b	b	a	a	b	a	h	b	a	a	b	b	b	b	a	a	a	a	b	b	a	a	a	a	a	a	b	a	a	b	b	b	b	a	a	b	h	b	b	a	b	b	a	b	b
Marker6543492	a	b	a	b	b	b	a	a	b	a	h	b	a	a	b	b	b	b	a	a	a	a	b	b	a	a	a	a	a	a	b	a	a	b	b	b	b	a	a	b	h	b	b	a	b	b	a	b	b
Marker6606375	a	b	a	b	b	b	a	a	b	a	h	b	a	a	b	b	b	b	a	a	a	a	b	b	a	a	a	a	a	a	b	a	a	b	b	b	b	a	a	b	h	b	b	a	b	b	a	b	b
Marker6717709	a	b	a	b	b	b	a	a	b	a	h	b	a	a	b	b	b	b	a	a	a	a	b	b	a	a	a	a	a	a	b	a	a	b	b	b	b	a	a	b	h	b	b	a	b	b	a	b	b
Marker6460167	a	b	a	b	b	b	a	a	b	a	h	b	a	a	b	b	b	b	a	a	a	a	b	b	a	a	a	a	a	a	b	a	a	b	b	b	b	a	a	b	h	b	b	a	b	b	a	b	b
Marker6591419	a	b	a	b	b	b	a	a	b	a	h	b	a	a	b	b	b	b	a	a	a	a	b	b	a	a	a	a	a	a	b	a	a	b	b	b	b	a	a	b	h	b	b	a	b	b	a	b	b
Marker6501636	a	b	a	b	b	b	a	a	b	a	h	b	a	a	b	b	b	b	a	a	a	a	b	b	a	a	a	a	a	a	b	a	a	b	b	b	b	a	a	b	h	b	b	a	b	b	a	b	b
Marker6558709	a	b	a	b	b	b	a	a	b	a	h	b	a	a	b	b	b	b	a	a	a	a	b	b	a	a	a	a	a	a	b	a	a	b	b	b	b	a	a	b	h	b	b	a	b	b	a	b	b
Marker6507477	a	b	a	b	b	b	a	a	b	a	h	b	a	a	b	b	b	b	a	a	a	a	b	b	a	a	a	a	a	a	b	a	a	b	b	b	b	a	a	b	h	b	b	a	b	b	a	b	b
Marker6648291	a	b	a	b	b	b	a	a	b	a	h	b	a	a	b	b	b	b	a	a	a	a	b	b	a	a	a	a	a	a	b	a	a	b	b	b	b	a	a	b	h	b	b	a	b	b	a	b	b
Marker6337952	a	b	a	b	b	b	a	a	b	a	h	b	a	a	b	b	b	b	a	a	a	a	b	b	a	a	a	a	a	a	b	a	a	b	b	b	b	a	a	b	h	b	b	a	b	b	a	b	b
Marker6717671	a	b	a	b	b	b	a	-	b	a	h	b	a	a	b	b	b	b	a	a	a	a	b	b	a	a	a	a	a	a	b	a	a	b	b	b	b	a	a	b	h	b	b	a	b	b	a	b	b
Marker6599371	a	b	a	b	b	b	a	b	b	a	h	b	a	a	b	b	b	b	a	a	a	a	b	b	a	a	a	a	a	a	b	a	a	b	b	b	b	a	a	b	h	b	b	a	b	b	a	b	b
Marker6697116	a	b	a	b	b	b	a	b	b	a	h	b	-	a	b	b	b	b	a	a	a	-	b	b	a	a	a	a	a	a	b	a	a	b	b	b	b	-	a	b	h	b	b	a	b	b	-	b	b
Marker6456772	a	b	a	b	b	b	a	b	b	a	h	b	b	a	b	b	b	b	a	a	a	b	b	b	a	a	a	a	a	a	b	a	a	b	b	b	b	b	a	b	h	b	b	a	b	b	b	b	b
Marker6729890	a	b	a	b	b	b	a	b	b	a	h	b	b	a	b	b	b	b	a	a	a	b	b	b	a	a	a	a	a	a	b	a	a	b	b	b	b	b	a	b	h	b	b	a	b	b	b	b	b
Marker6596717	a	b	a	b	b	b	a	b	b	a	h	b	b	a	b	b	b	b	a	a	a	b	b	b	a	a	a	a	a	a	b	a	a	b	b	b	b	b	a	b	h	b	b	a	b	b	b	b	b
Marker6610602	a	b	a	b	b	b	a	b	b	a	h	b	b	a	b	b	b	b	a	a	a	b	b	b	a	a	a	a	a	a	b	a	a	b	b	b	b	b	a	b	h	b	b	a	b	b	b	b	b
Marker6658757	a	b	a	a	b	b	a	b	b	a	h	b	b	a	b	b	b	b	a	a	a	b	b	b	a	a	a	a	a	a	b	a	a	b	b	b	b	b	a	b	h	b	b	a	b	b	b	b	b
Marker6599385	a	b	a	a	b	b	a	b	b	a	h	b	b	a	b	b	b	b	a	a	a	b	b	b	a	a	a	a	a	a	b	a	a	b	b	b	b	b	a	b	h	b	b	a	b	b	b	b	b
Marker6718034	a	b	a	a	b	b	a	b	b	a	h	b	b	a	b	b	b	b	a	a	a	b	b	b	a	a	a	a	a	a	b	a	a	b	b	b	b	b	a	b	h	b	b	a	b	b	b	b	b
Marker6379257	a	b	a	a	b	b	a	b	b	a	h	b	b	a	b	b	b	b	a	a	a	b	b	b	a	a	a	a	a	a	b	a	a	b	b	b	b	b	a	b	h	b	b	a	b	b	b	b	b
Marker6678442	a	b	a	a	b	b	a	b	b	a	h	b	b	a	b	b	b	b	a	a	a	b	b	b	a	a	a	a	a	a	b	a	a	b	b	b	b	b	a	b	h	b	b	a	b	b	b	b	b
Marker6386496	a	b	a	a	b	b	a	b	b	a	h	b	b	a	b	b	b	b	a	a	a	b	b	b	a	a	a	a	a	a	b	a	a	b	b	b	b	b	a	b	b	b	b	a	b	b	b	b	b
Marker6344396	a	b	a	a	b	b	a	b	b	a	h	b	b	a	b	b	b	b	a	a	a	b	b	b	a	a	a	a	a	a	b	a	a	b	b	b	b	b	a	b	b	b	b	b	b	b	b	b	b
Marker6412622	a	b	a	a	b	b	a	b	b	a	h	b	b	a	b	b	b	b	a	a	a	b	b	b	a	a	a	a	a	a	b	a	a	b	b	b	b	b	a	b	b	b	b	b	b	b	b	b	b
Marker6350893	a	b	a	a	b	b	a	b	b	a	h	b	b	a	b	b	b	b	a	a	a	b	b	b	a	a	a	a	a	a	b	a	a	b	b	b	b	b	a	b	b	b	b	b	b	b	b	b	b
Marker6468416	a	b	a	a	b	b	a	b	b	a	h	b	b	a	b	b	b	b	a	a	a	b	b	b	a	a	a	a	a	a	b	a	a	b	b	b	b	b	a	b	b	b	b	b	b	b	b	b	b
Marker6525036	a	b	a	a	b	b	a	b	b	a	h	b	b	a	b	b	b	b	a	a	a	b	b	b	a	a	a	a	a	a	b	a	a	b	b	b	b	b	a	b	b	b	b	b	b	b	b	b	b
Marker6565957	a	b	a	a	b	b	a	b	b	a	h	b	b	a	b	b	b	b	a	a	a	b	b	b	a	a	a	a	a	a	b	a	a	b	b	b	b	b	a	b	b	b	b	b	b	b	b	b	b
Marker6643273	a	b	a	a	b	b	a	b	b	a	h	b	b	a	b	b	b	b	a	a	a	b	b	b	a	a	a	a	a	a	b	a	a	b	b	b	b	b	a	b	b	b	b	b	b	b	b	b	b
Marker6557041	a	b	a	a	b	b	a	b	b	a	h	b	b	a	b	b	b	b	a	a	a	b	b	b	a	a	a	a	a	a	b	a	a	b	b	b	b	b	a	b	b	b	b	b	b	b	b	b	b
Marker6697537	a	b	a	a	b	b	a	b	b	a	h	b	b	a	b	b	b	b	a	a	a	b	b	b	a	a	a	a	a	a	b	a	a	b	b	b	b	b	a	b	b	b	b	b	b	b	b	b	b
Marker6741771	a	b	a	a	b	b	a	b	b	a	h	b	b	a	b	b	b	b	a	a	a	b	b	b	a	a	a	a	a	a	b	a	a	b	b	b	b	b	a	b	b	b	b	b	b	b	b	b	b
Marker6580391	a	b	a	a	b	b	a	b	b	a	h	b	b	a	b	b	b	b	a	a	a	b	b	b	a	a	a	a	a	a	b	a	a	b	b	b	b	b	a	b	b	b	b	b	b	b	b	b	b
Marker6384307	a	b	a	a	b	b	a	b	b	a	h	b	b	a	b	b	b	b	a	a	a	b	b	b	a	a	a	a	a	a	b	a	a	b	b	b	b	b	a	b	b	b	b	b	b	b	b	b	b
Marker6623548	a	b	a	a	b	b	a	b	b	a	b	b	b	a	b	b	b	b	a	a	a	b	b	b	a	a	a	a	a	a	b	a	a	b	b	b	b	b	a	b	b	b	b	b	b	b	b	b	b
Marker6337012	a	b	a	a	b	b	a	b	b	a	h	b	b	a	b	b	b	b	a	a	a	-	b	b	a	a	a	a	a	a	b	a	a	b	b	b	b	b	a	b	b	b	b	b	b	b	b	b	b
Marker6723974	a	b	a	a	b	b	a	b	b	a	h	b	b	a	b	b	b	b	a	a	a	a	b	b	a	a	a	a	a	a	b	a	a	b	b	b	b	b	a	b	b	b	b	b	b	b	b	b	b
Marker6560197	a	b	a	a	b	b	a	b	b	a	h	b	b	a	b	b	b	b	a	a	a	a	b	b	a	a	a	a	a	a	b	a	a	b	b	b	b	b	a	b	b	b	b	b	b	b	b	b	b
Marker6634781	a	b	a	a	b	b	a	b	b	a	b	b	b	a	b	b	b	b	a	a	a	a	b	b	a	a	a	a	a	a	b	a	a	b	b	b	b	b	a	b	b	b	b	b	b	b	b	b	b
Marker6681445	a	b	a	a	b	b	a	b	b	a	b	b	b	a	b	b	b	b	a	a	a	a	b	b	a	a	a	a	a	a	b	a	a	b	b	b	b	b	a	b	b	b	b	b	b	b	b	b	b
Marker6668938	a	b	a	a	b	b	a	b	b	a	b	b	b	a	b	b	b	b	a	a	a	a	b	b	a	a	a	a	a	a	b	a	a	b	b	b	b	b	a	b	b	b	b	b	b	b	b	b	b
Marker6618244	a	b	a	a	b	b	a	b	b	a	b	b	b	a	b	b	b	b	a	a	a	a	b	b	a	a	a	a	a	a	b	a	a	b	b	b	b	b	a	b	b	b	b	b	b	b	b	b	b
Marker6456160	a	b	a	a	b	b	a	b	b	a	b	b	b	a	b	b	b	b	a	a	a	a	b	b	a	a	a	a	a	a	b	a	a	b	b	b	b	b	a	b	b	b	b	b	b	b	b	b	b
Marker6645145	a	b	a	a	b	b	a	b	b	a	b	b	b	a	b	b	b	b	a	a	a	a	b	b	a	a	a	a	a	a	b	a	a	b	b	b	b	b	a	b	b	b	b	b	b	b	b	b	b
Marker6409130	a	b	a	a	b	b	a	b	b	a	b	b	b	a	b	b	b	b	a	a	a	a	b	b	a	a	a	a	a	a	b	a	a	b	b	b	b	b	a	b	b	b	b	b	b	b	b	b	b
Marker6399340	a	b	a	a	b	b	a	b	b	a	b	b	b	a	b	b	b	b	a	a	a	a	b	b	a	a	a	a	a	a	b	a	a	b	b	b	b	b	a	b	b	b	b	b	b	b	b	b	b
Marker6538929	a	b	a	a	b	b	a	b	b	a	b	b	b	a	b	b	b	b	a	a	a	a	b	b	a	a	a	a	a	a	b	a	a	b	b	b	b	b	a	b	b	b	b	b	b	b	b	b	b
Marker6654668	a	b	a	a	b	b	a	b	b	a	b	b	b	a	b	b	b	b	a	a	a	a	b	b	a	a	a	a	a	a	b	a	a	b	b	b	b	b	a	b	b	b	b	b	b	b	b	b	b
Marker6590975	a	b	a	a	b	b	a	b	b	a	b	b	b	a	b	b	b	b	a	a	a	a	b	b	a	a	a	a	a	a	b	a	a	b	b	b	b	b	a	b	b	b	b	b	b	b	b	b	b
Marker6567121	a	b	a	a	b	b	a	b	b	a	h	b	b	a	b	b	b	b	a	a	a	a	b	b	a	a	a	a	a	a	b	a	a	b	b	b	b	b	a	b	b	b	b	b	b	b	b	b	b
Marker6536660	a	b	a	a	b	b	a	b	b	a	h	b	b	a	b	b	b	b	a	a	a	a	b	b	a	a	a	a	a	a	b	a	a	b	b	b	b	b	a	b	b	b	b	a	b	b	b	b	b
Marker6476249	a	b	a	a	b	b	a	b	b	a	-	b	b	a	b	b	b	b	a	a	a	a	b	b	a	a	a	a	a	a	b	a	a	b	b	b	b	b	a	b	b	b	b	a	b	b	b	b	b
Marker6500340	a	b	a	a	b	b	a	b	b	a	h	b	b	a	b	b	b	b	a	a	a	a	b	b	a	a	a	a	a	a	b	a	a	b	b	b	b	b	a	b	b	b	b	a	b	b	b	b	b
Marker6511095	a	b	a	a	b	b	a	b	b	a	h	b	b	a	b	b	b	b	a	a	a	a	b	b	a	a	a	a	a	a	b	a	a	b	b	b	b	b	a	b	b	b	b	a	b	b	b	b	b
Marker6395521	a	b	a	a	b	b	a	b	b	a	h	b	b	a	b	b	b	b	a	a	a	a	b	b	a	a	a	a	a	a	b	a	a	b	b	b	b	b	a	b	b	b	b	a	a	b	b	b	b
Marker6743509	a	b	a	a	b	b	a	b	b	a	h	b	b	a	b	b	b	b	a	a	a	a	b	b	a	a	a	a	a	a	b	a	a	b	b	b	b	b	a	b	b	b	b	a	a	b	b	b	b
Marker6620406	a	b	a	a	b	b	a	b	b	a	h	b	b	a	b	b	b	b	a	a	a	a	b	b	a	a	a	a	a	a	b	a	a	b	b	b	b	b	a	b	b	b	b	a	a	b	b	b	b
Marker6487882	a	b	a	a	b	b	a	b	b	a	b	b	b	a	b	b	b	b	a	a	a	a	b	b	a	a	a	a	a	a	b	a	a	b	b	b	b	b	a	b	b	b	b	a	a	b	b	b	b
Marker6577475	a	b	a	a	b	b	a	b	b	a	b	b	b	a	b	b	b	b	a	a	a	a	b	b	a	a	a	a	a	a	b	a	a	b	b	b	b	b	a	b	b	b	b	a	a	b	b	b	b
Marker6568460	a	b	a	a	b	b	a	b	b	a	b	b	b	a	b	b	b	b	a	a	a	a	b	b	a	a	a	a	a	a	b	a	a	b	b	b	b	b	a	b	b	b	b	a	a	b	b	b	b
Marker6743038	a	b	a	a	b	b	a	b	b	a	b	b	b	a	b	b	b	b	a	a	a	a	b	b	a	b	a	b	a	a	b	a	a	b	b	b	b	b	a	b	b	b	b	a	a	b	b	b	b
Marker6695689	a	b	a	a	b	b	a	b	b	a	h	b	b	a	b	b	b	b	a	a	a	a	b	b	a	b	a	b	a	a	b	a	a	b	b	b	b	b	a	b	b	b	b	a	a	b	b	b	b
Marker6367801	a	b	a	a	b	b	a	-	b	a	h	b	b	a	b	b	b	b	a	a	a	a	b	b	a	b	a	b	a	a	b	a	a	b	b	b	b	b	a	b	b	b	b	a	a	b	b	b	b
Marker6569419	a	b	a	a	b	b	a	b	b	a	h	b	b	a	b	b	b	b	a	a	a	a	b	b	a	b	a	b	a	a	b	a	a	b	b	b	b	b	a	b	b	b	b	a	a	b	b	b	b
Marker6676575	a	-	a	b	b	b	a	b	b	a	h	b	b	a	b	b	b	a	a	a	a	a	b	b	a	b	a	b	b	a	b	a	a	b	b	b	b	b	a	a	b	b	a	a	a	b	b	b	b
Marker6557956	a	-	a	b	b	b	a	a	b	a	h	b	b	a	b	b	b	a	a	a	a	a	b	b	a	b	a	b	b	a	b	a	a	b	b	b	b	b	a	a	b	b	b	a	a	b	b	b	b
Marker6585882	a	a	a	b	b	b	a	b	b	a	h	b	b	a	b	b	b	a	a	a	a	a	b	b	a	b	a	b	b	a	b	a	a	b	b	b	b	-	a	a	b	b	a	a	a	b	-	b	b
Marker6687665	a	a	a	b	b	b	a	b	b	a	h	b	b	a	b	b	b	a	a	a	a	a	b	b	a	b	a	b	b	a	b	a	a	b	b	b	b	a	a	a	b	b	a	a	-	b	a	b	b
Marker6599101	a	a	a	b	b	b	a	a	b	a	h	b	b	a	b	b	b	a	a	a	a	a	b	b	a	b	a	b	b	a	b	a	a	b	b	b	b	a	a	a	b	b	a	b	b	b	a	b	b
Marker6507564	a	a	a	b	b	b	a	a	b	a	h	b	b	a	b	b	b	a	a	a	a	a	b	b	a	b	a	b	b	a	b	a	a	b	b	b	b	b	a	a	b	b	a	b	b	b	b	b	b
Marker6477784	a	a	a	b	b	b	a	a	b	a	h	b	b	a	b	b	b	a	a	a	a	a	b	b	a	b	a	b	b	a	b	a	a	b	b	b	b	b	a	a	b	b	a	b	b	b	b	b	b
Marker6606082	a	a	a	b	b	b	a	a	b	a	h	b	-	a	b	b	b	a	a	a	a	a	b	b	a	b	a	b	b	a	b	a	a	b	b	b	b	-	a	a	b	b	a	b	b	b	-	b	b
Marker6611958	a	a	a	b	b	b	a	a	b	a	h	b	a	a	b	b	b	a	a	a	a	a	b	b	a	b	a	b	b	a	b	a	a	b	b	b	b	a	a	a	b	b	a	b	b	b	a	b	b
Marker6437478	a	a	a	b	b	b	a	a	b	a	h	b	a	a	b	b	b	a	a	a	a	a	b	b	a	b	a	b	b	a	b	a	a	b	b	b	b	a	a	a	b	b	a	b	b	b	a	b	b
Marker6454327	a	a	a	b	-	b	a	a	b	a	h	b	a	a	b	-	b	a	b	a	a	a	b	b	a	b	a	b	b	a	a	a	a	b	b	b	b	a	a	a	b	b	a	b	b	b	a	b	a
Marker6470394	a	a	a	b	b	b	a	a	b	a	h	b	a	a	b	a	b	a	b	a	a	a	b	b	a	b	a	b	b	a	a	a	a	b	b	b	b	a	a	a	b	b	a	b	b	b	a	b	a
Marker6699696	a	a	a	b	b	b	a	a	b	a	h	b	a	a	b	a	b	a	b	a	a	a	b	b	a	b	a	b	b	a	a	a	a	b	b	b	b	a	a	a	b	b	a	b	b	b	a	b	a
Marker6538025	a	a	a	b	b	b	a	a	b	a	h	b	a	a	b	a	b	a	b	a	a	a	b	b	a	b	a	b	b	a	a	a	a	b	b	b	b	a	a	a	b	b	a	b	b	b	a	b	a
Marker6397635	a	a	a	b	-	b	a	a	b	a	h	b	a	a	b	a	-	a	b	a	a	-	b	b	a	b	a	b	b	a	a	a	a	b	b	b	b	a	a	a	b	b	a	b	b	b	a	b	a
Marker6715208	a	a	a	b	a	b	a	a	b	a	h	b	a	a	b	a	a	a	b	a	a	a	b	b	a	b	a	b	b	a	a	a	a	b	b	b	b	a	a	a	b	b	a	b	b	b	a	b	a
Marker6642552	a	a	a	b	a	b	a	a	b	a	h	b	a	a	b	a	a	a	b	a	a	a	b	b	a	b	a	b	b	a	a	a	a	b	b	b	b	a	a	a	b	b	a	b	b	b	a	b	a
Marker6536672	a	b	a	b	a	b	a	a	b	a	h	b	a	a	b	a	a	-	b	a	a	a	b	b	a	b	a	b	b	a	a	a	a	b	b	b	b	a	a	a	b	b	a	b	b	b	a	b	b
Marker6396243	a	b	a	b	a	b	b	a	b	a	h	b	a	a	b	a	a	b	b	a	a	a	b	b	a	b	a	b	b	a	b	a	a	b	b	b	b	a	a	a	b	b	a	b	b	b	a	b	b
Marker6647479	a	b	a	b	a	b	b	a	b	a	h	b	a	a	b	a	a	b	b	a	b	a	b	b	a	b	a	b	b	a	b	a	a	b	b	b	b	a	a	a	b	b	a	b	b	b	a	b	b
Marker6539526	a	b	a	b	a	-	b	a	b	a	h	b	a	a	b	a	a	b	b	a	b	a	b	b	a	b	a	b	b	a	b	a	a	b	b	b	b	a	a	a	b	b	a	b	b	b	a	b	b
Marker6338610	a	b	a	b	a	a	b	a	b	a	h	b	a	a	b	a	a	b	b	a	b	a	b	b	a	b	a	b	b	a	b	a	a	b	b	b	a	a	a	a	b	b	a	b	b	b	a	b	b
Marker6659779	a	b	a	b	a	a	b	a	b	a	h	b	a	a	b	a	a	b	b	a	b	a	b	b	a	b	a	b	b	a	b	a	a	b	b	b	a	a	a	a	h	b	a	b	b	b	a	b	b
Marker6642817	a	b	a	b	a	a	b	a	b	a	h	b	a	a	b	a	a	b	b	a	b	a	b	b	a	b	a	b	b	a	b	a	a	b	b	b	a	a	a	a	h	b	a	b	b	b	a	b	b
Marker6381457	a	b	a	b	b	a	b	a	b	a	h	b	a	a	b	a	b	b	b	a	b	a	b	b	a	b	a	b	b	a	b	a	a	b	b	b	a	a	a	a	h	b	a	b	b	b	a	b	b
Marker6433629	a	b	a	b	b	a	b	a	b	a	h	b	a	a	b	a	b	b	b	a	b	a	b	b	a	b	a	b	b	a	b	a	a	b	b	b	a	a	a	a	h	b	a	b	b	b	a	b	b
Marker6606617	b	b	a	b	b	a	b	a	b	a	h	b	a	a	b	a	b	b	b	a	b	a	b	b	b	b	a	b	b	b	b	b	a	b	b	b	a	a	a	a	h	b	a	b	b	b	a	b	b
Marker6440112	b	b	a	b	b	a	b	a	b	a	h	b	a	a	b	a	b	b	b	a	b	a	b	b	b	b	a	b	b	b	b	b	a	b	b	b	a	a	a	a	h	b	a	b	b	b	a	b	a
Marker6594033	b	b	a	b	b	a	b	a	b	a	h	b	a	a	b	a	b	b	b	a	b	a	b	b	b	b	a	b	b	b	b	b	a	b	b	b	a	a	a	a	h	b	a	b	b	b	a	b	a
Marker6453567	b	b	b	b	b	a	a	a	b	a	h	b	a	a	b	a	b	b	b	a	b	a	b	b	b	b	b	b	b	b	b	b	b	b	b	b	a	a	a	a	h	b	a	b	b	b	a	b	a
Marker6635592	b	b	b	b	b	a	a	a	b	a	b	b	a	a	b	a	b	b	b	a	b	a	b	b	b	b	b	b	b	b	b	b	b	b	b	b	a	a	a	a	h	b	a	b	b	b	a	b	a
Marker6412051	b	b	b	b	b	a	a	a	b	a	b	b	a	a	b	a	b	b	b	a	b	a	b	b	b	b	b	b	b	b	b	b	b	b	b	b	a	a	a	a	h	b	a	b	b	b	a	b	a
Marker6521403	b	b	b	b	b	a	a	a	b	a	b	b	a	a	b	a	b	b	b	a	b	a	b	b	b	b	b	b	b	b	b	b	b	b	b	b	a	a	a	a	h	b	a	b	b	b	a	b	a
Marker6536108	b	b	b	b	a	a	a	a	b	a	b	b	a	a	b	a	a	b	b	a	b	a	b	b	b	b	b	b	b	b	b	b	b	b	b	b	a	a	a	a	h	b	a	b	b	b	a	b	a
Marker6417590	b	b	b	b	a	a	a	a	b	a	b	b	a	a	b	a	a	b	b	a	b	a	b	b	b	b	b	b	b	b	b	b	b	b	b	b	a	a	a	a	h	b	a	b	b	b	a	b	a
Marker6411371	b	b	b	b	a	a	a	a	b	a	b	b	a	a	b	a	a	b	b	a	b	a	b	b	b	b	b	b	b	b	b	b	b	b	b	b	a	a	a	a	h	b	a	b	b	b	a	b	a
Marker6343548	b	b	b	b	a	a	a	a	b	a	b	b	a	a	b	a	a	b	b	a	b	a	b	b	b	b	b	b	b	b	b	b	b	b	b	b	a	a	a	a	h	b	a	b	b	b	a	b	a
Marker6502302	b	b	b	b	a	a	a	a	b	a	b	b	a	a	b	a	a	b	b	a	b	a	b	b	b	b	b	b	b	b	b	b	b	b	b	b	a	a	a	a	h	b	a	b	b	b	a	b	a
Marker6599876	b	b	b	b	a	a	a	a	b	a	b	b	a	a	b	a	a	b	b	a	b	a	b	b	b	b	b	b	b	b	b	b	b	b	b	b	a	a	a	a	h	b	a	b	b	b	a	b	a
Marker1934632	a	b	b	b	a	a	a	b	a	b	h	a	a	a	a	b	a	b	a	b	b	b	a	b	a	a	b	a	a	a	b	a	b	b	a	a	a	b	b	b	h	b	b	b	b	a	a	a	a
Marker1701487	a	b	b	b	a	a	a	b	a	b	h	a	a	a	a	b	a	b	a	b	b	b	a	b	a	a	b	a	a	a	b	a	b	b	a	a	a	b	b	b	a	b	b	b	b	a	a	a	a
Marker1739184	a	b	b	b	a	a	a	b	a	b	h	a	a	a	a	b	a	b	a	b	b	b	a	b	a	a	b	a	a	a	b	a	b	b	-	a	a	b	b	b	a	b	b	b	b	a	-	a	a
Marker1675973	a	b	b	b	a	a	a	b	a	b	h	a	b	a	a	b	a	b	a	b	b	b	a	b	a	a	b	a	a	a	b	a	b	b	-	a	a	b	b	b	h	b	b	b	b	a	b	a	a
Marker1871292	a	b	b	b	a	a	a	b	a	b	h	a	b	a	a	b	a	b	a	b	b	b	a	b	a	a	b	a	a	a	b	a	b	b	a	a	a	b	b	b	h	b	b	b	b	a	b	a	a
Marker1708735	a	b	b	b	a	a	a	b	a	b	h	a	b	a	a	b	a	b	a	b	b	b	a	b	a	a	b	a	a	a	b	a	b	b	a	a	a	b	b	b	a	b	b	b	b	a	-	a	a
Marker1908806	a	b	b	b	a	a	a	b	a	b	h	a	b	a	a	b	a	b	a	b	b	b	a	b	a	a	b	a	a	a	b	a	b	b	a	a	a	b	b	b	h	b	b	b	b	a	b	a	a
Marker1925882	a	b	b	b	a	a	a	b	b	b	h	a	b	a	b	b	a	b	a	b	b	b	a	b	a	a	b	a	a	a	b	a	b	b	b	b	a	b	b	b	h	b	b	b	b	a	b	b	a
Marker1709896	a	b	b	b	a	a	a	b	b	b	h	a	b	a	b	b	a	b	a	b	b	b	a	b	a	a	b	a	a	a	b	a	b	b	b	b	a	b	b	b	h	b	b	b	b	a	b	b	a
Marker1693786	a	b	b	b	a	a	a	-	b	b	h	a	-	a	b	b	a	b	a	b	b	-	a	b	a	a	b	a	a	a	b	a	b	b	b	b	a	-	b	b	h	b	b	b	b	a	-	b	a
Marker1973944	a	b	b	b	a	a	a	a	b	b	h	a	a	a	b	b	a	b	a	b	b	a	a	b	a	a	b	a	a	a	b	a	b	b	b	b	a	a	b	b	h	b	b	b	b	a	a	b	a
Marker1705542	a	b	b	b	a	a	a	a	b	b	h	a	a	a	b	b	a	b	a	b	b	a	a	b	a	a	b	a	a	a	b	a	b	b	b	b	a	a	b	b	h	b	b	b	b	a	a	b	a
Marker1774952	a	b	b	b	a	a	a	a	b	b	h	a	a	a	b	b	a	b	a	b	b	a	a	b	a	a	b	a	a	a	b	a	b	b	b	b	a	a	b	b	h	b	b	b	b	a	a	b	a
Marker1674675	a	b	b	b	a	a	a	a	b	b	h	a	a	a	b	b	a	b	a	b	b	a	a	b	a	a	b	a	a	a	b	a	b	b	b	b	a	a	b	b	h	b	b	b	b	a	a	b	a
Marker1866784	a	b	b	b	a	a	a	a	b	b	h	a	a	a	b	b	a	b	a	b	b	a	a	b	a	a	b	a	a	a	b	a	b	b	b	b	a	a	b	b	h	b	b	b	b	-	a	b	a
Marker1971308	a	b	b	b	a	a	a	a	b	b	h	a	a	a	b	b	a	b	a	b	b	a	a	b	a	a	b	a	a	a	b	a	b	b	b	b	a	a	b	b	h	b	b	b	b	b	a	b	a
Marker1916253	a	b	b	b	a	a	a	a	b	b	h	b	a	a	b	b	a	b	a	b	b	a	a	b	a	a	b	a	a	a	b	a	b	b	b	b	a	a	b	b	h	b	b	b	b	b	a	b	a
Marker1936465	a	b	b	b	a	a	a	a	b	b	h	b	a	a	b	b	a	b	a	b	b	a	a	b	a	a	b	a	a	a	b	a	b	b	b	b	a	a	b	b	h	b	b	b	b	b	a	b	a
Marker1941587	a	b	b	b	a	a	a	a	b	b	h	b	a	a	b	b	a	b	a	b	b	a	a	b	a	a	b	a	a	a	b	a	b	b	b	b	a	a	b	b	h	b	b	b	b	b	a	b	a
Marker1775097	a	b	b	b	a	a	a	a	b	b	h	b	a	a	b	b	a	b	a	b	b	a	a	b	a	a	b	a	a	a	b	a	b	a	b	b	a	a	b	b	h	-	b	b	b	b	a	b	a
Marker1938046	a	b	b	b	a	a	a	a	b	b	h	b	a	a	b	b	a	b	a	b	b	a	a	b	a	a	b	a	a	a	b	a	b	a	b	b	a	a	b	b	h	a	b	b	b	b	a	b	a
Marker1745093	a	b	b	b	a	a	a	a	b	b	h	b	a	a	b	b	a	b	a	b	b	a	a	b	a	a	b	a	a	a	b	a	b	a	b	b	a	a	b	b	h	a	b	b	b	b	a	b	a
Marker1790368	a	b	b	b	a	a	a	a	b	b	h	b	a	a	b	b	a	b	a	b	b	a	a	b	a	a	b	a	a	a	b	a	b	a	b	b	a	a	b	b	h	a	b	b	b	b	a	b	a
Marker1713283	a	b	b	b	a	a	a	a	b	b	h	b	a	a	b	b	a	b	a	b	b	a	a	b	a	a	b	a	a	a	b	a	b	a	b	b	a	a	b	b	h	a	b	b	b	b	a	b	a
Marker1777477	b	b	b	b	b	a	a	a	b	b	a	b	a	a	b	b	b	b	a	b	b	a	b	b	b	b	b	b	b	b	b	b	a	a	b	b	a	a	b	b	h	a	a	b	b	b	a	b	b
Marker1725580	b	b	a	b	b	a	a	a	b	b	a	b	a	a	b	b	b	b	a	b	a	a	b	b	b	b	a	b	b	b	b	b	-	a	b	b	a	a	b	b	h	a	a	b	b	b	a	b	b
Marker1687414	b	b	a	b	b	a	a	a	b	b	a	b	a	a	b	b	b	b	a	b	a	a	b	b	b	b	a	b	b	b	b	b	a	a	b	b	a	a	b	b	h	a	a	b	b	b	a	b	b
Marker1948677	b	b	a	b	b	a	a	a	b	b	a	b	a	a	b	b	b	b	a	b	a	a	b	b	b	b	a	b	b	b	b	b	a	a	b	b	a	a	b	b	h	a	a	b	b	b	a	b	b
Marker1938717	b	b	a	b	b	a	a	a	b	b	a	b	a	a	b	b	b	b	a	b	a	a	b	b	b	b	a	b	b	b	b	b	a	a	b	b	a	a	b	b	h	a	a	b	b	b	a	b	b
Marker1738435	b	b	a	b	b	a	a	a	b	b	a	b	a	a	b	b	b	b	a	b	a	a	b	b	b	b	a	b	b	b	b	b	a	a	b	b	a	a	b	b	h	a	a	b	b	b	a	b	b
Marker1696124	b	b	a	b	b	a	a	a	b	b	a	b	a	a	b	b	b	b	a	b	a	a	b	b	b	b	a	b	b	b	b	b	a	a	b	b	a	a	b	b	h	a	a	b	b	b	a	b	b
Marker1782475	b	b	a	b	b	a	a	a	b	b	a	b	a	a	b	b	b	b	a	b	a	a	b	b	b	b	a	b	b	b	b	b	a	a	b	b	a	a	b	b	h	a	a	b	b	b	a	b	b
Marker1813399	b	b	a	b	b	a	a	a	b	b	a	b	a	a	b	b	b	b	a	b	a	a	b	b	b	b	a	b	b	b	b	b	a	a	b	b	a	a	b	b	h	a	a	b	b	b	a	b	b
Marker1872142	b	b	a	b	b	a	a	a	b	b	a	b	a	a	b	b	b	b	a	b	a	a	b	b	b	b	a	b	b	b	b	b	a	a	b	b	a	a	b	b	h	a	a	b	b	b	a	b	b
Marker1894096	b	b	a	b	b	a	a	a	b	b	a	b	a	a	b	b	b	b	a	b	a	a	b	b	b	b	a	b	b	b	b	b	a	a	b	b	a	a	b	b	h	a	a	b	b	b	a	b	b
Marker1892163	b	b	a	b	b	a	a	a	b	b	a	b	a	a	b	b	b	b	a	b	a	a	b	b	b	b	a	b	b	b	b	b	a	a	b	b	a	a	b	b	h	a	a	b	b	b	a	b	b
Marker1860096	b	b	a	b	b	a	a	a	b	b	a	b	a	a	b	b	b	b	a	b	a	a	b	b	b	b	a	b	b	b	b	b	a	a	b	b	a	a	b	b	h	a	a	b	b	b	a	b	b
Marker1825630	b	b	a	b	b	a	a	a	b	b	a	b	a	a	b	b	b	b	a	b	a	a	b	b	b	b	a	b	b	b	b	b	a	a	b	b	a	a	b	b	h	a	a	b	b	b	a	b	b
Marker1944792	b	b	a	b	b	a	a	a	b	b	a	b	a	a	b	b	b	b	a	b	a	a	b	b	b	b	a	b	b	b	b	b	a	a	b	b	a	a	b	b	h	a	a	b	b	b	a	b	b
Marker1827448	b	b	a	b	b	a	a	a	b	b	a	b	a	a	b	b	b	b	a	b	a	a	b	b	b	b	a	b	b	b	b	b	a	a	b	b	a	a	b	b	h	a	a	b	b	b	a	b	b
Marker1933306	b	b	a	b	b	a	a	a	b	b	a	b	a	a	b	b	b	b	a	b	a	a	b	b	b	b	a	b	b	b	b	b	a	a	b	b	a	a	b	b	h	a	a	b	b	b	a	b	b
Marker1866651	b	b	a	b	b	a	a	a	b	b	a	b	a	a	b	b	b	b	a	b	a	a	b	b	b	b	a	b	b	b	b	b	a	a	b	b	a	a	b	b	h	a	a	b	b	b	a	b	b
Marker1828740	b	b	a	b	b	a	a	a	b	b	a	b	a	a	b	b	b	b	a	b	a	a	b	b	b	b	a	b	b	b	b	b	a	a	b	b	a	a	b	b	h	a	a	b	b	b	a	b	b
Marker1868333	b	b	a	b	b	a	a	a	b	b	a	b	a	a	b	b	b	b	a	b	a	a	b	b	b	b	a	b	b	b	b	b	a	a	b	b	a	a	b	b	h	a	a	b	b	b	a	b	b
Marker1899564	b	b	a	b	b	a	a	a	b	b	a	b	a	a	b	b	b	b	a	b	a	a	b	b	b	b	a	b	b	b	b	b	a	a	b	b	a	a	b	b	h	a	a	b	b	b	a	b	b
Marker1821256	b	b	a	b	b	a	a	a	b	b	a	b	a	a	b	b	b	b	a	b	a	a	b	b	b	b	a	b	b	b	b	b	a	a	b	b	a	a	b	b	h	a	a	b	b	b	a	b	b
Marker1913391	b	b	a	b	b	a	a	a	b	b	a	b	a	a	b	b	b	b	a	b	a	a	b	b	b	b	a	b	b	b	b	b	a	a	b	b	a	a	b	b	h	a	a	b	b	b	a	b	b
Marker1874244	b	b	a	b	b	a	a	a	b	b	a	b	a	a	b	b	b	b	a	b	a	a	b	b	b	b	a	b	b	b	b	b	a	a	b	b	a	a	b	b	h	a	a	b	b	b	a	b	b
Marker1984486	b	b	a	b	b	a	a	a	b	b	a	b	a	a	b	b	b	b	a	b	a	a	b	b	b	b	a	b	b	b	b	b	a	a	b	b	a	a	b	b	h	a	a	b	b	b	a	b	b
Marker1721171	b	b	a	b	b	a	a	a	b	b	a	b	a	a	b	b	b	b	a	b	a	a	b	b	b	b	a	b	b	b	b	b	a	a	b	b	a	a	b	b	h	a	a	b	b	b	a	b	b
Marker1774056	b	b	a	b	b	a	a	a	b	b	a	b	a	a	b	b	b	b	a	b	a	a	b	b	b	b	a	b	b	b	b	b	a	a	b	b	a	a	b	b	h	a	a	b	b	b	a	b	b
Marker1777265	b	b	a	b	b	a	a	a	b	b	a	b	a	a	b	b	b	b	a	b	a	a	b	b	b	b	a	b	b	b	b	b	a	a	b	b	a	a	b	b	h	a	a	b	b	b	a	b	b
Marker1728777	b	b	a	b	b	a	a	a	b	b	a	b	a	a	b	b	b	b	a	b	a	a	b	b	b	b	a	b	b	b	b	b	a	a	b	b	a	a	b	b	h	a	a	b	b	b	a	b	b
Marker1701666	b	-	a	b	b	a	a	a	b	b	a	b	a	a	b	b	b	b	a	b	a	a	b	b	b	b	a	b	b	b	b	b	a	a	b	b	a	a	b	b	h	a	a	b	b	b	a	b	b
Marker1937260	b	a	a	a	b	a	a	a	b	b	a	b	a	a	b	b	b	a	a	b	a	a	b	a	b	b	a	b	b	b	b	b	a	a	b	b	a	a	b	b	h	a	a	b	b	b	a	b	b
Marker1826711	b	a	a	a	a	a	a	a	b	b	a	b	a	a	b	b	a	a	a	b	a	a	b	a	b	b	a	b	b	b	b	b	a	a	b	b	a	a	b	b	h	a	a	b	b	b	a	b	b
Marker1808216	b	a	a	a	a	a	a	a	b	b	a	b	a	a	b	b	a	a	a	b	a	-	b	a	b	b	a	b	b	b	b	b	a	a	b	b	a	a	b	b	h	a	a	b	b	b	a	b	b
Marker1677168	b	a	a	a	a	a	a	a	b	b	a	b	a	a	b	b	a	a	a	b	a	-	b	a	b	b	a	b	b	b	b	b	a	a	b	b	a	a	b	b	h	a	a	b	b	b	a	b	b
Marker1719229	b	a	a	a	a	a	a	a	b	b	a	b	a	a	b	b	a	a	a	b	a	b	b	a	b	b	a	b	b	b	b	b	a	a	b	b	a	a	b	b	h	a	a	b	b	b	a	b	b
Marker1742156	b	a	a	a	a	a	a	a	b	b	a	b	a	a	b	b	a	a	a	b	a	b	b	a	b	b	a	b	b	b	b	b	a	a	b	b	a	a	b	b	h	a	a	b	b	b	a	b	b
Marker1793532	b	a	a	a	a	a	a	a	b	b	a	b	a	a	b	b	a	a	a	b	a	b	b	a	b	b	a	b	b	b	b	b	a	a	b	b	a	a	b	b	h	a	a	b	b	b	a	b	b
Marker1712308	b	a	a	a	a	a	a	a	b	b	a	b	a	a	b	b	a	a	a	b	a	-	b	a	b	b	a	b	b	b	b	b	a	a	b	b	a	a	b	b	h	a	a	b	b	b	a	b	b
Marker1695301	b	a	a	a	b	a	a	a	a	b	a	b	a	b	b	b	b	a	a	b	a	b	b	a	b	b	a	b	b	b	a	b	a	a	a	a	a	a	b	b	h	a	a	b	b	b	a	b	b
Marker1847746	b	a	a	a	b	a	a	a	a	a	a	b	a	b	b	b	b	a	a	a	a	b	b	a	b	b	a	b	b	b	a	b	a	a	a	a	a	a	b	b	h	a	a	b	b	b	a	b	b
Marker1780507	b	a	a	a	b	a	a	a	a	a	a	b	a	b	b	b	b	a	a	a	a	b	b	a	b	b	a	b	b	b	a	b	a	a	a	a	a	a	b	b	h	a	a	b	b	b	a	b	b
Marker1980372	b	a	a	a	b	a	a	a	a	a	a	b	a	b	b	b	b	a	a	a	a	a	b	a	b	b	a	b	b	b	a	b	a	a	a	a	a	a	b	b	h	a	-	b	b	b	a	b	b
Marker1861933	b	a	a	a	b	a	a	a	a	a	a	b	a	b	b	b	b	a	b	a	a	a	b	a	b	b	a	b	b	b	a	b	a	a	a	a	a	a	b	b	h	a	b	b	b	b	a	b	b
Marker1745098	b	a	a	a	b	a	a	a	a	a	a	b	a	b	b	b	b	a	b	a	a	a	b	a	b	b	a	b	b	b	a	b	a	a	a	a	a	a	b	b	h	a	b	b	b	b	a	b	b
Marker1924464	b	a	a	a	b	a	a	a	a	a	a	b	a	b	b	b	b	a	b	a	a	a	b	a	b	b	a	b	b	b	a	b	a	a	a	a	a	a	b	b	h	a	b	b	b	b	a	b	b
Marker1747815	b	a	a	a	b	a	-	a	a	a	a	b	a	b	b	b	b	a	b	a	a	a	b	a	b	b	a	b	b	b	a	b	a	a	a	a	a	a	b	b	h	a	b	b	b	b	a	b	b
Marker1668425	b	a	a	a	b	a	a	a	a	a	a	b	a	b	b	b	b	a	b	a	a	a	b	a	b	b	a	b	b	b	a	b	a	a	a	a	a	a	b	b	h	a	b	b	b	b	a	b	b
Marker1778530	b	a	a	a	b	a	b	a	a	a	a	b	a	b	b	b	b	a	b	a	a	a	a	a	b	b	a	b	b	b	a	b	a	a	a	a	a	a	a	b	h	a	b	b	b	b	a	b	b
Marker1875134	a	a	a	a	b	a	b	a	a	a	a	b	a	b	b	b	b	a	b	a	a	a	a	a	a	b	a	b	b	a	a	a	a	a	a	a	a	a	b	b	h	a	b	b	b	b	a	b	b
Marker1814817	a	a	a	a	b	a	b	a	a	a	a	b	a	b	b	b	b	a	b	a	b	b	a	a	a	b	a	b	b	a	a	a	a	a	a	a	a	a	a	b	h	a	b	b	b	b	a	b	b
Marker1954345	a	a	a	a	b	a	b	a	a	a	a	b	a	b	b	b	b	a	b	a	b	b	a	a	a	b	a	b	b	a	a	a	a	a	a	a	a	a	a	b	h	a	b	b	b	b	a	b	b
Marker1983847	a	a	a	a	b	a	b	a	a	a	a	b	b	b	b	b	b	a	b	a	b	b	a	a	a	b	a	b	b	a	a	a	a	a	a	a	a	a	a	b	h	a	b	b	b	b	a	b	b
Marker1938997	a	a	a	a	b	a	b	a	a	a	a	b	b	b	b	b	b	a	b	a	b	b	a	a	a	b	a	b	b	a	a	a	a	a	a	a	a	a	a	b	h	a	b	b	b	b	a	b	b
Marker1713721	a	a	a	a	b	a	b	a	a	a	a	b	b	b	b	b	b	a	b	a	b	b	a	a	a	b	a	b	b	a	a	a	a	a	a	a	a	a	a	b	h	a	b	b	b	b	a	b	b
Marker1697153	a	a	a	a	b	a	b	a	a	a	a	b	a	b	b	b	b	a	b	a	b	b	a	a	a	b	a	b	b	a	a	a	a	a	a	a	a	a	a	b	h	a	b	b	b	b	a	b	b
Marker1930639	a	a	a	a	b	a	b	a	a	a	a	b	a	b	b	b	b	a	b	a	b	b	a	a	a	b	a	b	b	a	a	a	a	a	a	a	a	a	a	b	h	a	b	b	b	b	a	b	b
Marker1702700	a	a	a	a	b	a	b	a	a	a	a	b	a	b	b	b	b	a	b	a	b	-	a	a	a	b	a	b	b	a	a	a	a	a	a	a	a	a	a	b	h	a	b	b	b	b	a	b	b
Marker1852347	a	a	a	a	b	a	b	a	a	a	a	b	a	b	b	b	b	a	b	a	b	b	a	a	a	b	a	b	b	a	a	a	a	a	a	a	a	a	a	b	h	a	b	b	b	b	a	b	b
Marker1806622	a	a	a	a	b	a	b	a	a	a	a	b	a	b	b	b	b	a	b	a	b	b	a	a	a	b	a	b	b	a	a	a	a	a	a	a	a	a	a	b	h	a	b	b	b	b	a	b	b
Marker1782431	a	a	b	a	a	a	a	a	a	a	a	b	a	b	b	b	a	a	b	a	b	b	a	a	a	b	b	b	b	a	a	a	b	a	a	a	a	a	a	b	h	a	b	b	b	b	a	b	b
Marker1934112	a	a	b	a	a	a	a	a	a	a	a	b	a	b	b	b	a	a	b	a	b	b	a	a	a	b	b	b	b	a	a	a	b	a	a	a	a	a	a	b	h	a	a	b	b	b	a	b	b
Marker1692937	a	a	b	a	a	a	a	a	a	a	a	b	a	b	a	b	a	a	b	a	b	b	a	a	a	b	b	b	b	a	a	a	b	a	a	a	a	a	a	b	h	a	a	b	b	b	a	-	b
Marker1736167	a	a	b	a	a	a	a	a	a	a	a	b	a	b	a	b	a	a	b	a	b	b	a	a	a	b	b	b	b	a	a	a	b	a	a	a	a	a	a	b	h	a	a	b	b	b	a	a	b
Marker1768054	a	a	b	a	a	a	a	a	a	b	a	b	a	b	a	b	a	a	b	b	b	b	a	a	a	b	b	b	b	a	a	a	b	a	a	a	a	a	b	b	h	a	a	b	b	b	a	a	b
Marker1861408	a	a	b	a	a	a	a	a	a	b	a	b	a	b	a	b	a	a	b	b	b	b	a	a	a	b	b	b	b	a	a	a	b	a	a	a	a	a	b	b	h	a	a	b	b	b	a	a	b
Marker1866372	a	a	b	a	a	a	a	a	a	b	a	b	a	b	a	b	a	a	b	b	b	b	a	a	a	b	b	b	b	a	a	a	b	a	a	a	a	a	b	b	h	a	a	b	b	b	a	a	b
Marker1693381	a	a	b	a	a	a	a	a	a	b	a	b	a	b	a	b	a	a	b	b	b	b	a	a	a	b	b	b	b	a	a	a	b	a	a	a	a	a	b	b	h	a	a	b	b	b	a	a	b
Marker1791073	a	a	b	a	a	a	a	a	a	b	a	b	a	b	a	b	a	a	b	b	b	b	a	a	a	b	b	b	b	a	a	a	b	a	a	a	a	a	b	b	h	a	a	b	b	b	a	a	b
Marker1843781	a	a	b	a	a	a	a	a	a	b	a	b	a	b	a	b	a	a	b	b	b	b	a	a	a	b	b	b	b	a	a	a	b	a	a	a	a	a	b	b	h	a	a	b	b	b	a	a	b
Marker1825533	a	a	b	a	a	a	a	a	a	b	a	b	a	b	a	b	a	a	b	b	b	b	a	a	a	b	b	b	b	a	a	a	b	a	a	a	a	a	b	b	h	a	a	b	b	b	a	a	b
Marker1705660	a	a	b	a	a	a	a	a	a	b	a	b	a	b	a	b	a	a	b	b	b	b	a	a	a	b	b	b	b	a	a	a	b	a	a	a	a	a	b	b	h	a	a	b	b	b	a	a	b
Marker1807071	b	a	b	a	a	a	a	a	a	b	a	b	a	b	a	b	a	a	b	b	b	a	a	a	b	b	b	b	b	b	a	b	b	a	a	a	a	a	b	b	h	a	a	b	b	b	a	a	b
Marker1809314	b	a	b	a	a	a	a	a	a	b	a	b	a	b	a	b	a	a	b	b	b	a	a	a	b	b	b	b	b	b	a	b	b	a	a	a	a	a	b	b	h	a	a	b	b	b	a	a	b
Marker1773379	b	a	b	a	a	a	a	a	a	b	a	b	a	b	a	b	a	a	b	b	b	a	a	a	b	b	b	b	b	b	a	b	b	a	a	a	a	a	b	b	h	a	a	b	b	b	a	a	b
Marker1810824	b	a	b	a	a	a	a	a	a	b	a	b	a	b	a	b	a	a	b	b	b	a	a	a	b	b	b	b	b	b	a	b	b	a	a	a	a	a	b	b	h	a	a	b	b	b	a	a	b
Marker1917964	b	a	b	a	a	a	a	a	a	b	a	b	a	b	a	b	a	a	b	b	b	a	a	a	b	b	b	b	b	b	a	b	b	a	a	a	a	a	b	b	h	a	a	b	b	b	a	a	b
Marker1967792	b	a	b	a	a	a	a	a	a	b	a	b	a	b	a	b	a	a	b	b	b	a	a	a	b	b	b	b	b	b	a	b	b	a	a	a	a	a	b	b	h	a	a	b	b	b	a	a	b
Marker1781300	b	a	b	a	a	a	a	a	a	b	a	b	a	b	a	b	a	a	b	b	b	a	a	a	b	b	b	b	b	b	a	b	b	a	a	a	a	a	b	b	h	a	a	b	b	b	a	a	b
Marker1967676	b	a	b	a	a	a	a	a	a	b	a	b	a	b	a	b	a	a	b	b	b	a	a	a	b	b	b	b	b	b	a	b	b	a	a	a	a	a	b	b	h	a	a	b	b	b	a	a	b
Marker1777111	b	a	b	a	a	a	a	a	a	b	a	b	a	b	a	b	a	a	b	b	b	a	a	a	b	b	b	b	b	b	a	b	b	a	a	a	a	a	b	b	h	a	a	b	b	b	-	a	b
Marker1775833	b	a	b	a	b	a	a	a	a	b	a	b	a	b	a	b	b	a	b	b	b	a	a	a	b	b	b	b	b	b	a	b	b	a	a	a	a	a	b	b	h	a	a	b	b	b	a	a	b
Marker1882558	b	a	b	a	b	a	a	b	a	b	a	b	b	b	a	b	b	a	b	b	b	b	a	a	b	b	b	b	b	b	a	b	b	a	a	a	a	b	b	b	h	a	a	b	b	b	b	a	b
Marker1773071	b	a	b	a	b	a	a	b	a	b	a	b	b	b	a	b	b	a	b	b	b	b	a	a	b	b	b	b	b	b	a	b	b	a	a	a	a	b	b	b	h	a	a	b	b	b	b	a	b
Marker1917867	b	a	b	a	-	a	a	-	a	b	a	b	-	b	a	b	-	a	b	b	b	b	a	a	b	a	b	a	b	b	a	b	b	a	a	a	a	-	b	b	h	a	a	b	b	b	-	a	b
Marker1944283	b	a	b	a	b	a	a	b	a	b	h	a	b	b	a	b	b	a	b	b	b	-	a	a	b	a	b	a	b	b	a	b	b	a	a	a	a	b	b	b	h	a	a	b	b	a	b	a	b
Marker1898786	b	a	b	a	b	a	a	b	a	b	h	a	b	b	a	b	b	a	b	b	b	a	a	a	b	a	b	a	b	b	a	b	b	a	a	a	a	b	b	b	h	a	a	b	b	a	b	a	b
Marker1887044	b	a	b	a	b	a	a	b	a	b	h	a	b	b	a	b	b	a	b	b	b	b	a	a	b	a	b	a	b	b	a	b	b	a	a	a	a	b	b	b	h	a	a	b	b	a	b	a	b
Marker1731306	b	a	b	a	b	a	a	b	a	b	h	a	b	b	a	b	b	a	b	b	b	b	a	a	b	a	b	a	b	b	a	b	b	a	a	a	a	b	b	b	h	a	a	b	b	a	b	a	b
Marker1754828	b	a	b	a	b	a	a	b	a	b	h	a	b	b	a	b	b	a	b	b	b	b	a	a	b	a	b	a	b	b	a	b	b	a	a	a	a	b	b	b	h	a	a	b	b	a	b	a	b
Marker1693566	b	a	b	a	b	a	a	b	a	b	h	a	b	b	a	b	b	a	b	b	a	b	a	a	b	a	b	a	b	b	a	b	b	a	a	a	a	b	b	b	h	a	a	b	b	a	b	a	b
Marker1893943	b	a	b	a	b	a	a	b	a	b	h	a	b	b	a	b	b	a	b	b	b	b	a	a	b	a	b	a	b	b	a	b	b	a	a	a	a	b	b	b	h	a	a	b	b	a	b	a	b
Marker1715220	b	a	b	a	a	a	a	b	a	b	h	a	b	b	a	b	a	a	b	b	b	-	a	a	b	a	b	a	b	b	a	b	b	a	a	a	a	b	b	b	h	a	a	b	b	a	b	a	b
Marker1787718	b	a	b	a	a	a	a	a	a	b	h	a	a	b	a	b	a	a	b	b	b	a	a	a	b	a	b	a	b	b	a	b	b	a	a	a	a	a	b	b	h	a	a	b	b	a	a	a	b
Marker1855859	b	a	b	a	a	a	a	a	a	b	a	a	a	b	a	b	a	a	b	b	b	a	a	a	b	a	b	a	b	b	a	b	b	a	a	a	a	a	b	b	h	a	a	b	b	a	a	a	b
Marker1794173	b	a	b	a	a	a	a	a	a	b	a	a	a	b	a	b	a	a	b	b	b	a	a	a	b	a	b	a	b	b	a	b	b	a	a	a	a	a	b	b	h	a	a	b	b	a	a	a	b
Marker1736039	b	a	b	a	a	a	a	a	a	b	a	a	a	b	a	b	a	a	b	b	b	a	a	a	b	a	b	a	b	b	a	b	b	a	a	a	a	a	b	b	h	a	a	b	b	a	a	a	b
Marker1868146	b	a	b	a	a	a	a	a	a	b	a	a	a	b	a	b	a	a	b	b	b	a	a	a	b	a	b	a	b	b	a	b	b	a	a	a	a	a	b	b	h	a	a	b	b	a	a	a	b
Marker1830835	b	a	b	a	a	a	a	a	a	b	a	a	a	b	a	b	a	a	b	b	a	a	a	a	b	a	b	a	b	b	a	b	b	a	a	a	a	a	b	b	h	a	a	b	b	a	a	a	b
Marker1944868	b	a	b	a	b	a	a	a	a	b	a	a	a	b	a	b	b	a	b	b	a	a	a	a	b	a	b	a	b	b	a	b	b	a	a	a	a	a	b	b	h	a	a	b	b	a	a	a	b
Marker1896131	b	a	b	a	b	a	a	a	a	b	a	a	a	b	a	b	b	a	b	b	a	a	a	a	b	a	b	a	b	b	a	b	b	a	a	a	a	a	b	b	h	a	a	b	b	a	a	a	b
Marker1748106	b	a	b	a	b	a	a	a	a	b	a	a	a	b	a	b	b	a	b	b	a	a	a	a	b	a	b	a	b	b	a	b	b	a	a	a	a	a	b	b	h	a	a	b	b	a	a	a	b
Marker1929793	b	a	b	a	b	a	a	a	a	b	a	a	a	b	a	b	b	a	b	b	b	a	a	a	b	a	b	a	b	b	a	b	b	a	a	a	a	a	b	b	h	a	a	b	b	a	a	a	b
Marker349988	a	a	a	b	b	a	b	a	b	b	b	b	a	a	b	b	b	a	b	b	a	a	b	a	a	b	a	b	a	a	a	a	a	a	b	b	a	a	b	a	b	a	b	b	b	b	a	b	b
Marker266402	a	a	a	b	b	a	b	a	b	b	b	b	a	a	b	b	b	a	b	b	a	a	b	a	a	b	a	b	a	a	a	a	a	a	b	b	a	a	b	a	b	a	b	b	b	b	a	b	b
Marker359033	a	a	a	b	b	a	b	a	b	b	a	b	a	a	b	b	b	a	b	b	a	a	b	a	a	b	a	b	a	a	a	a	a	a	b	b	a	a	b	a	b	a	b	b	b	b	a	b	b
Marker295691	a	a	a	b	b	a	b	a	b	b	a	b	a	a	b	b	b	a	b	b	a	a	b	a	a	b	a	b	b	a	a	a	a	a	b	b	a	a	b	a	b	a	b	b	b	b	a	b	b
Marker33561	a	a	a	b	b	a	b	a	b	b	a	b	a	a	b	b	b	a	b	b	a	b	b	a	a	b	a	b	b	a	a	a	a	a	b	b	a	a	b	a	b	a	b	b	b	b	-	b	b
Marker153833	a	a	a	b	-	a	b	-	b	b	a	b	-	a	b	b	-	a	b	b	a	a	b	a	a	b	a	b	b	a	a	a	a	a	b	b	a	-	b	a	b	a	b	b	b	b	-	b	b
Marker121094	b	a	a	b	b	b	b	b	b	b	b	b	b	a	b	b	b	a	a	b	a	a	b	a	b	b	a	b	a	b	a	b	a	a	b	b	b	b	b	a	b	a	b	b	b	b	b	b	b
Marker301032	b	a	a	a	b	b	b	b	b	b	b	b	b	b	b	a	b	a	a	b	a	a	b	a	b	b	a	b	b	b	a	b	a	a	b	b	-	b	b	a	b	a	b	b	b	b	b	b	b
Marker311932	b	a	a	a	b	b	b	b	b	b	b	b	b	b	b	a	b	a	a	b	a	a	b	a	-	b	a	b	b	b	a	b	a	a	b	b	b	b	b	a	b	a	b	b	b	b	b	b	b
Marker232689	b	a	a	a	b	b	b	b	b	b	b	b	b	b	b	a	b	a	a	b	a	b	b	a	b	b	a	b	b	b	a	b	a	a	b	b	b	b	b	a	b	a	b	b	b	b	b	b	b
Marker252707	b	a	a	a	b	b	b	b	b	b	b	b	b	b	b	a	b	a	a	b	a	b	b	a	b	b	a	b	a	b	a	b	a	a	b	b	b	b	b	a	b	a	b	b	b	b	b	b	b
Marker168776	b	a	a	a	b	b	b	b	b	b	b	b	b	b	b	a	b	a	a	b	a	b	b	a	b	b	a	b	a	b	a	b	a	b	b	b	b	b	b	a	b	b	b	b	b	b	b	b	b
Marker295376	b	a	a	a	b	b	b	b	b	b	b	b	b	b	b	a	b	a	a	b	a	b	b	a	b	b	a	b	a	b	a	b	a	b	b	b	b	b	b	a	b	b	b	b	b	b	b	b	b
Marker293288	b	a	a	a	b	b	b	b	b	b	b	b	b	b	b	a	b	a	a	b	a	b	b	a	b	b	a	b	a	b	a	b	a	b	b	b	-	b	b	a	b	b	b	b	b	b	b	b	b
Marker246108	b	a	a	a	b	b	b	a	b	b	b	b	a	b	b	a	b	a	a	b	a	b	b	a	b	b	a	b	a	b	a	b	a	b	b	b	b	a	b	a	b	b	b	b	b	b	a	b	b
Marker220422	b	a	a	a	b	b	b	a	a	b	b	b	a	b	b	a	b	a	b	b	a	b	b	b	b	b	a	b	a	b	a	b	a	b	a	a	b	a	b	a	b	b	b	a	a	b	a	b	b
Marker305856	b	a	a	a	b	b	b	b	a	b	a	b	-	b	b	a	b	a	b	b	a	b	b	b	b	b	a	b	a	b	a	b	a	b	a	a	b	-	b	a	a	b	b	a	a	b	-	b	b
Marker346630	b	a	a	a	b	b	b	b	a	b	b	b	b	b	b	a	b	a	b	b	a	b	b	b	b	b	a	b	a	b	a	b	a	b	a	a	b	b	b	a	b	b	b	a	a	b	b	b	b
Marker321813	b	a	a	a	b	a	b	b	b	b	a	-	b	b	b	a	b	a	b	b	a	b	b	b	b	b	a	b	a	b	a	b	a	b	b	b	a	b	b	a	a	b	b	a	a	a	b	b	b
Marker307113	b	b	a	a	a	a	b	-	a	b	a	a	-	b	b	a	a	b	-	b	a	b	b	b	b	b	a	b	a	b	a	b	a	b	a	a	a	-	b	a	a	b	b	a	a	a	-	b	b
Marker64544	b	b	a	a	a	a	b	a	a	b	a	a	-	b	b	a	a	b	-	b	a	b	b	b	b	b	a	b	a	b	a	b	a	b	a	a	a	a	b	a	a	b	b	a	a	a	-	b	b
Marker260804	b	b	a	a	a	a	b	a	a	b	a	a	a	b	b	a	a	b	b	b	a	b	b	b	b	b	a	b	a	b	a	b	a	b	a	a	a	a	b	a	a	b	b	a	a	a	a	b	b
Marker257928	b	b	a	a	a	-	b	a	a	b	a	a	a	b	b	a	a	-	-	b	a	b	b	b	b	b	a	b	a	b	a	b	a	b	a	a	a	a	b	a	a	b	b	a	a	-	a	b	b
Marker275189	b	b	a	a	a	a	b	a	a	b	h	a	a	b	b	a	a	b	b	b	a	a	b	b	b	b	a	b	a	b	a	b	a	b	a	a	a	a	b	a	a	b	b	a	a	a	a	b	b
Marker158010	b	b	a	a	a	a	b	a	a	b	h	a	a	b	b	a	a	b	b	b	a	a	b	b	b	b	a	b	b	b	a	b	a	b	a	a	a	a	b	a	a	b	b	a	a	a	a	b	b
Marker162307	b	b	a	a	a	a	b	a	a	b	h	a	a	b	b	a	a	b	b	b	a	a	b	b	b	b	a	b	b	b	a	b	a	b	a	-	a	a	b	a	a	b	b	a	a	a	a	b	-
Marker117134	b	b	a	a	b	a	b	a	a	b	a	a	a	b	b	a	b	b	b	b	a	b	b	b	b	b	a	b	b	b	a	b	a	b	a	a	a	a	b	a	a	b	b	a	a	a	a	b	a
Marker233960	b	b	a	a	b	a	b	a	a	b	a	a	a	b	b	a	b	b	a	b	a	a	b	b	b	b	a	b	b	b	a	b	a	b	-	b	a	a	b	a	a	b	b	a	a	a	a	b	a
Marker77523	b	b	a	a	b	a	b	a	a	b	a	a	a	b	b	a	b	b	a	b	a	a	b	b	b	b	a	b	b	b	a	b	a	b	b	b	a	a	b	a	a	b	b	a	a	a	a	b	a
Marker44362	b	b	a	a	b	a	b	a	a	b	h	a	a	b	b	a	b	b	a	b	a	a	b	b	b	b	a	b	b	b	b	b	a	b	b	b	a	a	b	a	a	b	b	a	a	a	a	b	a
Marker276898	b	b	a	a	b	a	b	a	a	b	h	a	a	b	b	a	b	b	a	b	a	-	b	b	b	b	a	b	b	b	b	b	a	b	b	b	a	a	b	a	a	b	b	a	a	a	a	b	a
Marker325924	b	b	a	a	b	a	b	a	a	b	-	a	a	b	b	a	b	b	a	b	a	a	b	b	b	b	a	b	b	b	b	b	a	b	b	b	a	a	b	a	a	b	b	a	a	a	a	b	a
Marker307488	b	b	a	a	b	a	b	a	a	b	h	a	a	b	b	a	b	b	a	b	a	a	b	b	b	b	a	b	b	b	b	b	a	b	b	b	a	a	b	a	a	b	b	a	a	a	a	b	a
Marker51790	b	b	a	a	b	a	b	a	a	b	h	a	a	b	b	a	b	b	a	b	a	a	b	b	b	b	a	b	b	b	b	b	a	b	b	b	a	a	b	a	a	b	b	a	a	a	a	b	a
Marker102272	b	b	a	a	b	a	b	a	a	b	h	a	a	b	b	a	b	b	a	b	a	a	b	b	b	b	a	b	b	b	b	b	a	b	b	b	a	a	b	a	a	b	b	a	a	a	a	b	a
Marker81815	b	b	a	a	b	a	b	a	a	b	h	a	a	b	b	a	b	b	a	b	a	a	b	b	b	b	a	b	b	b	b	b	a	b	b	b	a	a	b	a	a	b	b	a	a	a	a	b	a
Marker131534	b	b	a	a	b	a	b	a	a	b	h	a	a	b	b	a	b	b	a	b	a	a	b	b	b	b	a	b	b	b	b	b	a	b	b	b	a	a	b	a	a	b	b	a	a	a	a	b	a
Marker172599	b	b	a	a	b	a	b	a	a	b	h	a	a	b	b	a	b	b	a	b	a	b	b	b	b	b	a	b	b	b	b	b	a	b	b	b	a	a	b	a	a	b	b	a	a	a	a	b	a
Marker293115	b	b	a	a	b	a	b	a	b	b	h	a	a	b	b	a	b	b	a	b	a	b	b	b	b	b	a	b	b	b	b	b	a	b	b	b	a	a	b	a	a	b	b	a	a	a	a	b	a
Marker41336	b	b	a	a	b	a	b	a	b	b	h	a	a	b	b	a	b	b	a	b	a	b	b	b	b	b	a	b	b	b	b	b	a	b	b	b	a	a	b	a	a	b	b	a	a	a	a	b	a
Marker94704	b	b	a	a	b	a	b	a	b	b	h	a	a	b	b	a	b	b	a	b	a	b	b	b	b	b	a	b	b	b	b	b	a	b	b	b	a	a	b	a	a	b	b	a	a	a	a	b	a
Marker125431	b	b	a	a	b	a	b	a	b	b	h	a	a	b	b	a	b	b	a	b	a	b	b	b	b	b	a	b	b	b	b	b	a	b	b	b	a	a	b	a	a	b	b	a	a	a	a	b	a
Marker151819	b	b	a	a	b	a	b	a	b	b	h	a	a	b	b	a	b	b	a	b	a	b	b	b	b	b	a	b	b	b	b	b	a	b	b	b	a	a	b	a	a	b	b	a	a	a	a	b	a
Marker302177	b	b	a	a	b	a	b	a	b	b	h	a	a	b	b	a	b	b	a	b	a	b	b	b	b	b	a	b	b	b	b	b	a	b	b	b	a	a	b	a	a	b	b	a	a	a	a	b	a
Marker246743	b	b	a	a	b	a	b	a	b	b	h	a	a	b	b	a	b	b	a	b	a	b	b	b	b	b	a	b	b	b	b	b	a	b	b	b	a	a	b	a	a	b	b	a	a	a	a	b	a
Marker362473	b	b	a	a	b	a	b	a	b	b	h	a	a	b	b	a	b	b	a	b	a	b	b	b	b	b	a	b	b	b	b	b	a	b	b	b	a	a	b	a	a	b	b	a	a	a	a	b	a
Marker253253	b	b	a	a	b	a	b	a	b	b	h	a	a	b	b	a	b	b	a	b	a	b	b	b	b	b	a	b	b	b	b	b	a	b	b	b	a	a	b	a	a	b	b	a	a	a	a	b	a
Marker13982	b	b	a	a	b	a	b	a	b	b	h	a	a	b	b	a	b	b	a	b	a	b	b	b	b	b	a	b	b	b	b	b	a	b	b	b	a	a	b	a	a	b	b	a	a	a	a	b	a
Marker96580	b	b	a	a	b	a	b	a	b	b	h	a	a	b	b	a	b	b	a	b	a	b	b	b	b	b	a	b	b	b	b	b	a	b	b	b	a	a	b	a	a	b	b	a	a	a	a	b	a
Marker170654	b	b	a	a	b	a	b	a	b	b	h	a	a	b	b	a	b	b	a	b	a	b	b	b	b	b	a	b	b	b	b	b	a	b	b	b	a	a	b	a	a	b	b	a	a	a	a	b	a
Marker316042	b	b	a	a	b	a	b	a	b	b	h	a	a	b	b	a	b	b	a	b	a	b	b	b	b	b	a	b	b	b	b	b	a	b	b	b	a	a	b	a	a	b	b	a	a	a	a	b	a
Marker329971	b	b	a	a	b	a	b	a	b	b	h	a	a	b	b	a	b	b	a	b	a	b	b	b	b	b	a	b	b	b	b	b	a	b	b	b	a	a	b	a	a	b	b	a	a	a	a	b	a
Marker43669	b	b	a	a	b	a	b	a	b	b	h	a	a	b	b	a	b	b	a	b	a	b	b	b	b	b	a	b	b	b	b	b	a	b	b	b	a	a	b	a	a	b	b	a	a	a	a	b	a
Marker185169	b	b	a	a	b	a	b	a	b	b	h	a	a	b	b	a	b	b	a	b	a	b	b	b	b	b	a	b	b	b	b	b	a	b	b	b	a	a	b	a	a	b	a	a	a	a	a	b	a
Marker323824	b	b	a	a	b	a	b	a	b	b	h	a	a	b	b	a	b	b	a	b	a	b	b	b	b	b	a	b	b	b	b	b	a	b	b	b	a	a	b	a	a	b	a	a	a	a	a	b	a
Marker121683	b	b	a	a	b	a	b	a	b	b	h	a	a	b	b	a	b	b	a	b	a	b	b	b	b	b	a	b	b	b	b	b	a	b	b	b	a	a	b	a	a	b	a	a	a	a	a	b	a
Marker32924	b	b	a	a	b	a	b	a	b	b	h	a	a	b	b	a	b	b	a	b	a	b	b	b	b	b	a	b	b	b	b	b	a	b	b	b	a	a	b	a	a	b	a	a	a	a	a	b	a
Marker273608	b	b	a	a	b	a	b	a	b	b	h	a	a	b	b	a	b	b	a	b	a	b	b	a	b	b	a	b	b	b	b	b	a	b	a	-	a	a	b	a	a	b	a	a	a	a	a	b	a
Marker234625	b	b	a	a	b	a	b	a	b	b	h	a	a	b	b	a	b	b	a	b	a	b	b	a	b	b	a	b	b	b	b	b	a	b	a	a	a	a	b	a	a	b	a	a	a	a	a	b	a
Marker183677	b	b	a	a	b	a	b	a	b	b	h	a	a	b	b	a	b	b	a	b	a	b	b	a	b	b	a	b	b	b	b	b	a	b	a	a	a	a	b	a	a	b	a	a	a	a	a	b	a
Marker264998	b	b	a	a	b	a	b	a	b	b	h	a	a	b	b	a	b	b	a	b	a	b	b	a	b	b	a	b	b	b	b	b	a	b	a	a	a	a	b	a	a	b	a	a	a	a	a	b	a
Marker267197	b	b	a	a	b	a	b	a	b	b	h	a	a	b	b	a	b	b	a	b	a	b	b	a	b	b	a	b	b	b	b	b	a	b	a	a	a	a	b	a	a	b	a	a	a	a	a	b	a
Marker110442	b	b	a	a	b	a	b	a	b	b	h	a	a	b	b	a	b	b	a	b	a	b	b	a	b	b	a	b	b	b	b	b	a	b	a	a	a	a	b	a	a	b	a	a	a	a	a	b	a
Marker103108	b	b	a	a	b	a	b	a	b	b	h	a	a	b	b	a	b	b	a	b	a	b	b	a	b	b	a	b	b	b	b	b	a	b	a	a	a	a	b	a	a	b	a	a	a	a	a	b	a
Marker218153	b	b	a	a	b	a	b	a	b	b	h	a	a	b	b	a	b	b	a	b	a	-	b	a	b	b	a	b	b	b	b	b	a	b	a	a	a	a	b	a	a	b	a	a	a	a	a	b	a
Marker317293	b	b	a	a	b	a	b	a	b	b	h	a	a	b	b	a	b	b	a	b	a	b	b	a	b	b	a	b	b	b	b	b	a	b	a	a	a	a	b	a	a	b	a	a	a	a	a	b	a
Marker155214	b	b	a	a	b	a	b	a	b	b	h	a	a	b	b	a	b	b	a	b	a	b	b	a	b	b	a	b	b	b	b	b	a	b	a	a	a	a	b	a	a	b	a	a	a	a	a	b	a
Marker117422	b	b	a	a	b	a	b	a	b	b	h	a	a	b	b	a	b	b	a	b	a	b	b	a	b	b	a	b	b	b	b	b	a	b	a	a	a	a	b	a	a	b	a	a	a	a	a	b	a
Marker339807	b	b	a	a	b	a	b	a	b	b	h	a	a	b	b	a	b	b	a	b	a	b	b	a	b	b	a	b	b	b	b	b	a	b	a	a	a	a	b	a	a	b	a	a	a	a	a	b	a
Marker227101	b	b	a	a	b	a	b	a	b	b	h	a	a	b	b	a	b	b	a	b	a	b	b	a	b	b	a	b	b	b	b	b	a	b	a	a	a	a	b	a	a	b	a	a	a	a	a	b	a
Marker134413	b	b	a	a	b	a	b	a	b	b	h	a	a	b	b	a	b	b	a	b	a	b	b	a	b	b	a	b	b	b	b	b	a	b	a	a	a	a	b	a	a	b	a	a	a	a	a	b	a
Marker106814	b	b	a	a	b	a	b	b	b	b	b	a	-	b	b	a	b	b	a	b	a	b	b	a	b	b	a	b	b	b	b	b	a	b	a	a	a	a	b	a	a	b	a	a	a	a	-	b	a
Marker235367	b	b	a	a	b	a	b	b	b	b	b	a	a	b	b	a	b	b	a	b	a	b	b	a	b	b	a	b	b	b	b	b	a	b	a	a	a	a	b	a	a	b	a	a	a	a	a	b	a
Marker280910	b	b	a	a	b	a	b	b	b	b	h	a	b	b	b	a	b	b	a	b	a	b	b	a	b	b	a	b	b	b	b	b	a	b	a	a	a	a	b	a	a	b	a	a	a	a	b	b	a
Marker173383	b	b	a	a	b	a	b	-	b	b	b	a	b	b	b	a	b	b	a	b	a	b	b	a	b	b	a	b	b	b	b	b	a	b	a	a	a	b	b	a	a	b	a	a	a	a	b	b	a
Marker5845422	a	a	b	a	b	a	b	b	a	a	h	b	b	a	a	b	b	a	a	a	b	b	b	b	a	b	b	b	b	a	a	a	b	b	a	a	a	b	a	b	a	b	b	a	b	b	b	a	a
Marker5690731	a	a	b	a	b	a	b	b	a	a	h	b	b	a	a	b	b	a	a	a	b	b	b	b	a	b	b	b	b	a	a	a	b	b	a	a	a	b	a	b	a	b	b	a	b	b	b	a	a
Marker5830860	a	a	b	a	b	a	b	b	a	a	h	b	b	a	a	b	b	a	a	a	b	b	b	b	a	b	b	b	b	a	a	a	b	b	a	a	a	b	a	b	a	b	b	a	b	b	b	a	a
Marker5692769	a	a	b	a	b	a	b	b	a	a	h	b	b	a	a	b	b	a	a	a	b	b	b	b	a	b	b	b	b	a	a	a	b	b	a	a	a	b	a	b	a	b	b	a	b	b	b	a	a
Marker5816280	a	a	b	a	b	a	b	b	a	a	h	b	b	a	a	b	b	a	a	a	b	b	b	b	a	b	b	b	b	a	a	a	b	b	a	a	a	b	a	b	a	b	b	a	b	b	b	a	a
Marker5783929	a	a	b	a	b	a	b	b	a	a	h	b	b	a	a	b	b	a	a	a	b	b	b	b	a	b	b	b	b	a	a	a	b	b	a	a	a	b	a	b	a	b	b	a	b	b	b	a	a
Marker5868527	a	a	b	a	b	a	b	b	a	a	h	b	b	a	a	a	b	a	a	a	b	b	b	b	a	b	b	a	b	a	a	a	b	b	a	a	a	b	a	b	a	b	b	a	b	b	b	a	a
Marker5643882	a	a	b	a	b	a	b	b	a	a	h	b	b	a	a	a	b	a	a	a	b	b	b	b	a	b	b	a	b	a	a	a	b	b	a	a	a	b	a	b	a	b	b	a	b	b	b	a	a
Marker5819075	a	a	b	a	b	a	b	b	a	a	h	b	b	a	a	a	b	a	a	a	b	b	b	b	a	a	b	a	b	a	a	a	b	b	a	a	a	b	a	b	a	b	b	a	b	b	b	a	a
Marker5796874	a	a	b	a	b	a	b	b	a	a	h	b	b	a	a	a	b	a	a	a	b	b	b	b	a	a	b	a	b	a	a	a	b	b	a	a	a	b	a	b	a	b	b	a	b	b	b	a	a
Marker5836290	a	a	b	a	b	a	b	b	a	a	h	b	b	b	a	a	b	a	a	a	b	b	b	b	a	a	b	a	b	a	a	a	b	b	a	a	a	b	a	b	a	b	b	b	b	b	b	a	a
Marker5935121	a	a	b	a	b	a	b	b	a	a	h	b	b	b	a	a	b	a	a	a	b	b	b	b	a	a	b	a	b	a	a	a	b	b	a	a	a	b	a	b	a	b	b	b	b	b	b	a	b
Marker5915595	a	a	b	a	b	a	b	b	a	a	h	b	b	b	a	a	b	a	a	a	b	b	b	b	a	a	b	a	b	a	a	a	b	b	a	a	a	b	a	b	a	b	b	b	b	b	b	a	b
Marker5645433	a	a	b	a	b	a	b	b	a	a	h	b	b	b	a	a	b	a	a	a	b	b	b	b	a	a	b	a	b	a	a	a	b	b	a	a	a	b	a	b	a	b	b	b	b	a	b	a	b
Marker5901009	a	a	b	a	b	a	b	b	a	a	h	b	b	b	a	a	b	a	a	a	b	b	b	b	a	a	b	a	b	a	a	a	b	b	a	a	a	b	a	b	a	b	b	b	b	a	b	a	b
Marker5725962	a	a	b	a	b	a	b	b	a	a	h	b	b	b	a	a	b	a	a	a	b	b	b	b	a	a	b	a	b	a	a	a	b	b	a	a	a	b	a	b	h	b	b	b	b	a	b	a	b
Marker5917444	a	a	b	a	b	a	b	b	a	a	h	b	b	b	a	a	b	a	a	a	b	b	b	b	a	a	b	a	b	a	a	a	b	b	a	a	a	b	a	b	a	b	b	b	b	a	b	a	b
Marker5838698	a	a	b	a	b	a	b	b	a	a	h	a	b	b	a	a	b	a	a	a	b	a	b	b	a	a	b	a	b	a	b	a	b	b	a	a	a	b	a	b	a	b	b	b	b	a	b	a	b
Marker5755975	a	a	b	a	a	a	b	b	a	a	h	a	b	b	a	a	a	a	a	a	b	a	b	b	a	a	b	a	b	a	b	a	b	b	a	a	a	b	a	b	h	b	b	b	b	a	b	a	b
Marker5735639	a	a	b	a	a	a	a	b	a	a	h	a	b	b	a	a	a	a	a	a	b	a	b	b	a	a	b	a	b	a	b	a	b	b	a	a	a	b	a	b	h	b	b	b	b	a	b	a	b
Marker5727976	a	a	b	a	a	a	a	b	a	a	h	a	b	b	a	a	a	a	a	a	b	a	b	b	a	a	b	a	b	a	b	a	b	b	a	a	a	b	a	b	h	b	b	b	b	a	b	a	b
Marker5898498	a	a	b	a	a	a	a	b	a	a	h	a	b	b	a	a	a	a	a	a	b	a	b	b	a	a	b	a	b	a	b	a	b	b	a	a	a	b	a	b	h	b	b	b	b	a	b	a	b
Marker5784882	a	a	b	a	a	a	a	b	a	a	h	a	b	b	a	a	a	a	a	a	b	a	b	b	a	a	b	a	b	a	b	a	b	b	a	a	a	b	a	b	h	b	b	b	b	a	b	a	b
Marker5743729	a	a	b	a	a	a	a	b	a	a	h	a	b	b	a	a	a	a	a	a	b	a	b	b	a	a	b	a	b	a	b	a	b	b	a	a	a	b	a	b	h	b	b	b	b	a	b	a	b
Marker5867055	a	a	b	a	a	a	a	b	a	a	h	a	b	b	a	a	a	a	a	a	b	a	a	b	a	a	b	a	b	a	b	a	b	b	a	a	a	b	a	b	h	b	b	b	b	a	b	a	b
Marker5877536	a	a	b	a	a	a	a	b	a	a	h	a	b	b	a	a	a	a	a	a	b	a	a	b	a	a	b	a	b	a	b	a	b	b	a	a	a	b	a	b	h	b	b	b	b	a	b	a	b
Marker5759114	a	a	b	a	a	a	a	b	a	a	h	a	b	b	a	a	a	a	a	a	b	a	a	b	a	a	b	a	b	a	b	a	b	b	a	a	a	b	a	b	h	b	b	b	b	a	b	a	b
Marker5721559	a	a	b	a	a	a	a	b	a	a	h	a	b	b	a	a	a	a	a	a	b	a	a	b	a	a	b	a	b	a	b	a	b	b	a	a	a	b	a	b	h	b	b	b	b	a	b	a	b
Marker5919424	a	a	b	a	a	a	a	b	a	a	h	a	b	b	a	a	a	a	a	a	b	a	a	b	a	a	b	a	b	a	b	a	b	b	a	a	a	b	a	b	h	b	b	b	b	a	b	a	b
Marker5924708	a	a	b	a	a	a	a	b	a	a	h	a	b	b	a	a	a	a	a	a	b	a	a	b	a	a	b	a	b	a	b	a	b	b	a	a	a	b	a	b	h	b	b	b	b	a	b	a	b
Marker5925930	a	a	b	a	a	a	a	b	a	a	h	a	b	b	a	a	a	a	a	a	b	a	a	b	a	a	b	a	b	a	b	a	b	b	a	a	a	b	a	b	h	b	b	b	b	a	b	a	b
Marker5871955	a	a	b	a	a	a	b	b	a	a	h	a	b	b	a	a	a	a	a	a	b	a	a	b	a	a	b	a	b	a	b	a	b	b	a	a	a	b	a	b	h	b	b	b	b	a	b	a	b
Marker5773641	a	a	b	a	a	a	b	b	a	a	h	a	b	b	a	a	a	a	a	a	b	a	a	b	a	a	b	a	b	a	b	a	b	b	a	a	a	b	a	a	h	b	b	b	b	a	b	a	b
Marker5726506	a	a	b	a	a	a	b	b	a	a	h	a	b	b	a	a	a	a	a	a	b	a	a	b	a	a	b	a	b	a	b	a	b	b	a	a	a	b	a	a	h	b	b	b	b	a	b	a	b
Marker5656465	a	a	b	a	a	a	b	b	a	a	h	a	b	b	a	a	a	a	a	a	b	a	a	b	a	a	b	a	b	a	b	a	b	b	a	a	a	b	a	a	h	b	b	b	b	a	b	a	b
Marker5826027	a	a	b	a	a	a	b	b	a	a	h	a	b	b	a	a	a	a	a	a	b	a	a	b	a	a	b	a	b	a	b	a	b	b	a	a	a	b	a	a	h	b	b	b	b	a	b	a	b
Marker5852856	a	a	b	a	a	a	b	b	a	a	h	a	b	b	a	a	a	a	a	a	b	a	a	b	a	a	b	a	b	a	b	a	b	b	a	a	a	b	a	a	h	b	b	b	b	a	b	a	b
Marker5854966	a	a	b	a	a	a	b	b	a	a	h	a	b	b	a	a	a	a	a	a	b	a	a	b	a	a	b	a	b	a	b	a	b	b	a	a	a	b	a	a	h	b	b	b	b	a	b	a	b
Marker5706315	a	a	b	a	a	a	b	b	a	a	h	a	b	b	a	a	a	a	a	a	b	a	a	b	a	a	b	a	b	a	b	a	b	b	a	a	a	b	a	a	h	b	b	b	b	a	b	a	b
Marker5652622	a	a	b	a	a	a	b	b	a	a	h	a	b	b	a	a	a	a	a	a	b	a	a	b	a	a	b	a	b	a	b	a	b	b	a	a	a	b	a	a	h	b	b	b	b	a	b	a	b
Marker5749222	a	a	b	a	a	a	b	b	a	a	h	a	b	b	a	a	a	a	a	a	b	a	a	b	a	a	b	a	b	a	b	a	b	b	a	a	a	b	a	a	h	b	b	b	b	a	b	a	b
Marker5808893	a	a	b	a	a	a	b	b	a	a	h	a	b	b	a	a	a	a	a	a	b	a	a	b	a	a	b	a	b	a	b	a	b	b	a	a	a	b	a	a	h	b	b	b	b	a	b	a	b
Marker5814309	a	a	b	a	a	a	b	b	a	a	h	a	b	b	a	a	a	a	a	a	b	a	a	b	a	a	b	a	b	a	b	a	b	b	a	a	a	b	a	a	h	b	b	b	b	a	b	a	b
Marker5899341	a	a	b	a	a	a	b	b	a	a	h	a	b	b	a	a	a	a	a	a	b	a	a	b	a	a	b	a	b	a	b	a	b	b	a	a	a	b	a	a	h	b	b	b	b	a	b	a	b
Marker5881018	a	a	b	a	a	a	b	b	a	a	h	a	b	b	a	a	a	a	a	a	b	a	a	b	a	a	b	a	b	a	b	a	b	b	a	a	a	b	a	a	h	b	b	b	b	a	b	a	b
Marker5825407	a	a	b	a	a	a	b	b	a	a	h	a	b	b	a	a	a	a	a	a	b	a	a	b	a	a	b	a	b	a	b	a	b	b	a	a	a	b	a	a	h	b	b	b	b	a	b	a	b
Marker5642062	a	a	b	a	a	a	b	b	a	a	h	a	b	b	a	a	a	a	a	a	b	a	a	b	a	a	b	a	b	a	b	a	b	b	a	a	a	b	a	a	h	b	b	b	b	a	b	a	b
Marker5867326	a	a	b	a	a	a	b	b	a	a	h	a	b	b	a	a	a	a	a	a	b	a	a	b	a	a	b	a	b	a	b	a	b	b	a	a	a	b	a	a	b	b	b	b	b	a	b	a	b
Marker5695258	a	a	b	a	a	a	b	b	a	a	h	a	b	b	a	a	a	a	a	a	b	a	a	b	a	a	b	a	b	a	b	a	b	b	a	a	a	b	a	a	h	b	b	b	b	a	b	a	b
Marker5675264	a	a	b	a	a	a	b	b	a	a	h	a	b	b	a	a	a	a	a	a	b	a	a	b	a	a	b	a	b	a	b	a	b	b	a	a	a	b	a	a	h	b	b	b	b	a	b	a	b
Marker5905448	a	a	b	a	a	a	b	b	a	a	h	a	b	b	a	a	a	a	a	a	b	a	a	b	a	a	b	a	b	a	b	a	b	b	a	a	a	b	a	a	b	b	b	b	b	a	b	a	b
Marker5830900	a	a	b	a	a	a	b	b	a	a	h	a	b	b	a	a	a	a	a	a	b	a	a	b	a	a	b	a	b	a	b	a	b	b	a	a	a	b	a	a	h	b	b	b	b	a	b	a	b
Marker5907749	a	a	b	a	a	a	b	b	a	a	a	a	b	b	a	a	a	a	a	a	b	b	a	b	a	a	b	a	b	a	b	a	b	b	a	a	a	b	a	a	b	b	b	b	b	a	b	a	b
Marker5926873	a	a	b	a	a	a	b	b	a	a	b	a	b	b	a	a	a	a	a	a	b	b	a	b	a	a	b	a	b	a	b	a	b	b	a	a	a	b	a	a	b	b	b	b	b	a	b	a	b
Marker5652330	a	a	b	a	a	a	b	b	a	a	b	a	b	b	a	a	a	a	a	a	b	b	a	b	a	a	b	a	b	a	b	a	b	b	a	a	a	b	a	a	b	b	b	b	b	a	b	a	b
Marker5879429	a	a	b	a	a	a	b	b	a	a	b	a	b	b	a	a	a	a	a	a	b	b	a	b	a	a	b	a	b	a	b	a	b	b	a	a	a	b	a	a	b	b	b	b	b	a	b	a	b
Marker5740710	a	a	b	a	a	a	b	b	a	a	a	a	b	b	a	a	a	a	a	a	b	b	a	b	a	a	b	a	b	a	b	a	b	b	a	a	a	b	a	a	b	b	b	b	b	a	b	a	b
Marker5681661	a	a	b	a	a	a	b	b	a	a	a	a	b	b	a	a	a	a	a	a	b	b	a	b	a	a	b	a	b	a	b	a	b	b	a	a	a	b	a	a	b	b	b	b	b	a	b	a	b
Marker5657567	a	a	b	a	a	a	b	b	a	a	a	a	b	b	a	a	a	a	a	a	b	b	a	b	a	a	b	a	b	a	b	a	b	b	a	a	a	b	a	a	b	b	b	b	b	a	b	a	b
Marker5853665	a	a	b	a	a	a	b	b	a	a	a	a	b	b	a	a	a	a	a	a	b	b	a	b	a	a	b	a	b	a	b	a	b	b	a	a	a	b	a	a	b	b	b	b	b	a	b	a	b
Marker5946528	a	a	b	a	a	a	b	b	a	a	a	a	b	b	a	a	a	a	a	a	b	b	a	b	a	a	b	a	b	a	b	a	b	b	a	a	a	b	a	a	b	b	b	b	b	a	b	a	b
Marker5882404	a	a	b	a	a	a	b	b	a	a	a	a	b	b	a	a	a	a	a	a	b	b	a	a	a	a	b	a	b	a	b	a	b	b	a	a	a	b	a	a	b	b	b	b	b	a	b	a	b
Marker5762234	a	a	b	b	a	a	b	b	a	a	a	a	b	b	a	a	a	a	a	a	b	b	a	a	a	a	b	a	b	a	b	a	b	b	a	a	a	b	a	a	b	b	b	b	b	a	b	a	b
Marker2755377	b	a	a	b	b	b	b	a	a	b	h	a	a	a	b	b	b	a	a	b	a	b	b	a	b	b	a	b	a	b	b	b	a	a	a	a	b	a	b	a	b	a	a	a	a	a	a	b	a
Marker2857053	b	a	a	b	b	b	b	a	a	b	b	a	a	a	b	b	b	a	a	b	a	b	b	a	b	b	a	b	a	b	b	b	a	a	-	a	b	-	b	a	b	a	a	a	a	-	a	b	a
Marker3077078	b	a	a	b	a	-	b	a	a	b	b	a	a	a	b	b	a	a	a	b	a	a	b	a	b	b	a	b	a	b	b	b	a	a	a	a	b	a	b	a	b	a	a	a	a	a	a	b	a
Marker2864434	b	a	a	b	a	b	b	a	a	b	h	a	a	a	b	b	a	a	a	b	a	a	b	a	b	b	a	b	a	b	b	b	a	a	a	a	b	a	b	a	b	a	a	a	a	a	a	b	a
Marker2939357	b	a	a	b	a	-	b	-	a	b	h	-	a	a	b	a	a	a	a	b	a	a	b	a	b	b	a	b	a	b	b	b	a	a	a	a	-	a	b	a	b	a	a	a	a	a	a	b	a
Marker2778550	b	a	a	b	b	-	b	-	a	b	h	-	-	a	b	-	b	a	a	b	a	a	b	a	b	a	a	a	b	b	b	b	a	a	-	a	-	a	b	a	b	a	a	b	b	b	-	b	a
Marker3005669	b	a	a	b	b	a	b	a	a	b	h	b	b	a	b	a	b	a	a	b	a	a	b	a	b	a	a	a	b	b	b	b	a	a	a	a	a	b	b	a	-	a	a	b	-	-	b	b	a
Marker2941644	b	a	a	b	b	b	b	b	a	b	b	b	b	a	b	b	b	a	a	b	a	b	b	a	b	a	a	a	b	b	b	b	a	a	a	-	b	b	b	a	b	a	a	b	b	b	-	b	b
Marker2926992	b	a	a	b	b	b	b	b	a	b	b	b	b	a	b	b	b	a	a	b	a	b	b	a	b	a	a	a	b	b	b	b	a	a	a	a	b	b	b	a	b	a	a	b	b	b	b	b	b
Marker2916100	b	a	a	b	b	a	b	b	b	b	b	b	b	a	b	a	b	a	a	b	a	b	b	a	b	a	a	a	b	b	a	b	a	a	b	b	a	b	b	a	h	a	a	b	b	b	b	b	b
Marker2842352	b	a	a	b	b	a	b	b	b	b	b	b	b	a	b	a	b	a	a	b	a	b	b	a	b	a	a	a	a	b	a	b	a	a	b	b	a	b	b	a	b	a	a	b	b	b	b	b	b
Marker3055451	b	a	a	b	b	a	b	b	b	b	b	b	b	a	b	a	b	a	a	b	a	b	b	a	b	a	a	a	a	b	a	b	a	a	b	b	a	b	b	a	b	a	a	b	b	b	b	b	b
Marker3076213	b	a	a	b	b	a	b	b	b	b	b	b	b	a	b	a	b	a	a	b	a	b	b	a	b	a	a	a	a	b	a	b	a	a	b	b	a	b	b	a	h	a	a	b	b	b	b	b	b
Marker2753367	b	a	a	b	b	a	b	b	b	b	b	b	b	a	b	a	b	a	a	b	a	a	b	a	b	a	a	a	a	b	a	b	a	a	b	b	a	b	b	a	-	a	a	b	b	b	b	b	b
Marker2992599	b	a	a	b	b	a	b	b	b	b	b	b	b	a	b	a	b	a	a	b	a	b	b	a	b	a	a	a	a	b	a	b	a	a	b	b	a	b	b	a	h	a	a	b	b	b	b	b	b
Marker2874095	b	a	a	b	b	-	b	-	b	b	b	b	-	a	b	a	b	a	a	b	a	b	b	a	b	a	a	a	b	b	a	b	a	a	b	b	-	-	b	a	b	a	a	b	b	b	-	b	b
Marker3037613	b	a	a	b	b	a	b	a	b	b	b	b	a	a	b	a	b	a	a	b	a	b	b	a	b	a	a	a	b	b	a	b	a	a	b	b	a	a	b	a	h	a	a	b	b	b	a	b	b
Marker2743483	b	a	a	b	b	a	b	a	b	b	b	b	a	a	b	a	b	a	a	b	a	a	b	a	b	a	a	a	a	b	a	b	a	a	b	b	a	a	b	a	b	a	a	b	b	b	a	b	b
Marker3040151	b	a	a	b	b	a	b	a	b	b	b	b	a	a	b	a	b	a	a	b	a	a	b	a	b	a	a	a	a	b	a	b	a	a	b	b	a	a	b	a	a	a	a	b	b	b	a	b	b
Marker2768495	b	a	a	b	b	b	a	a	b	b	b	b	a	a	b	a	b	a	a	b	a	a	b	a	b	a	a	a	a	b	a	b	a	a	b	b	-	-	b	-	-	a	a	-	-	b	-	b	b
Marker2796059	b	a	a	b	b	b	a	b	b	b	b	b	b	a	b	a	b	a	a	b	a	b	b	a	b	a	a	a	a	b	a	b	a	a	b	b	b	b	b	a	a	a	a	a	a	b	b	b	b
Marker3015891	b	a	a	b	b	-	-	b	b	b	b	b	-	a	b	a	b	a	a	b	a	b	b	a	b	a	a	a	a	b	a	b	a	a	b	b	-	b	b	b	a	a	a	a	a	b	-	b	-
Marker2881827	b	a	a	b	b	b	a	b	b	b	b	b	b	a	b	a	b	a	a	b	a	b	b	a	b	a	a	a	a	b	a	b	a	a	b	b	b	b	b	b	a	a	a	a	a	b	b	b	a
Marker2745648	b	a	a	b	b	b	a	b	b	b	b	b	b	a	b	a	b	a	a	b	a	b	b	a	b	a	a	a	a	b	a	b	a	a	b	b	b	b	b	b	b	a	a	-	a	b	b	b	-
Marker2846111	b	a	a	b	b	b	a	b	b	b	b	b	b	a	b	a	b	a	a	b	a	b	b	a	b	a	a	a	a	b	a	b	a	a	b	b	b	b	b	b	b	a	a	-	-	b	-	b	a
Marker2794234	b	a	a	b	b	b	a	b	b	b	b	b	b	b	b	a	b	a	a	b	a	b	b	a	b	b	a	-	a	b	a	b	a	a	b	b	b	b	b	b	h	a	a	a	a	b	b	b	a
Marker2827084	b	a	a	b	b	b	a	b	b	b	b	b	b	b	b	a	b	a	a	b	a	b	b	a	b	b	a	b	a	b	a	b	a	a	b	b	b	b	b	b	a	a	a	a	a	b	b	b	a
Marker2800187	b	a	a	b	b	b	a	b	b	b	b	b	b	b	b	a	b	a	a	b	a	b	b	a	b	b	a	b	a	b	a	b	a	a	b	b	b	b	b	b	h	a	a	a	a	b	-	b	a
Marker2923601	b	a	a	b	b	b	a	b	b	b	b	b	b	b	b	a	b	a	a	b	a	b	b	a	b	b	a	b	a	b	a	b	a	a	b	b	b	b	b	b	h	a	a	a	a	b	b	b	a
Marker2991019	b	a	a	b	b	b	a	b	b	b	b	b	b	b	b	a	b	a	a	b	a	b	b	a	b	b	a	b	a	b	a	b	a	a	b	b	b	-	b	b	a	a	a	a	a	b	b	b	a
Marker2760336	b	a	a	b	b	b	a	b	b	b	b	b	b	b	b	a	b	a	a	b	a	b	b	a	b	b	a	b	a	b	a	b	a	a	b	b	b	b	b	b	h	a	a	a	a	b	b	b	a
Marker3065104	b	a	a	b	b	b	a	b	b	b	b	b	b	b	b	a	b	a	a	b	a	b	b	a	b	b	a	b	a	b	a	b	a	a	b	b	b	b	b	b	b	a	a	a	a	b	-	b	a
Marker2927764	b	a	a	b	b	b	a	b	b	b	b	b	b	b	b	a	b	a	a	b	a	b	b	a	b	b	a	b	a	b	a	b	a	a	b	b	b	b	b	b	b	a	a	a	a	b	b	b	a
Marker2811973	b	a	a	b	b	b	a	b	b	b	b	b	b	b	b	a	b	a	a	b	a	b	b	a	b	b	a	b	a	b	a	b	a	a	b	b	b	b	b	b	b	a	a	a	a	b	b	b	a
Marker3047245	b	a	a	b	b	b	a	b	b	b	b	b	b	b	b	a	b	a	a	b	a	b	b	a	b	b	a	b	a	b	a	b	a	a	b	b	b	b	b	b	b	a	a	a	a	b	-	b	a
Marker3073677	b	a	a	b	b	b	a	a	b	b	h	b	a	b	b	a	b	a	a	b	a	a	b	a	b	b	a	b	a	b	a	b	a	a	b	b	b	a	b	b	b	a	a	a	a	b	a	b	a
Marker2999607	b	a	a	b	b	b	a	a	b	b	b	b	a	b	b	a	b	a	a	b	a	a	b	a	b	b	a	b	a	b	a	b	a	a	b	b	b	a	b	b	a	a	a	a	a	b	a	b	a
Marker2981023	b	a	a	b	b	b	a	a	b	b	h	b	a	b	b	a	b	a	a	b	a	a	b	a	b	b	a	b	a	b	a	b	a	a	b	b	b	a	b	b	h	a	a	a	a	b	a	b	a
Marker3020110	b	a	a	b	b	b	a	-	b	b	h	b	a	b	b	a	b	a	a	b	a	a	b	a	b	b	a	b	a	b	a	b	a	-	b	b	b	a	b	b	b	a	a	a	a	b	a	b	a
Marker2816414	b	a	a	b	b	b	a	b	b	b	b	b	b	b	b	a	b	a	a	b	a	b	b	a	b	b	a	b	a	b	a	b	a	b	b	b	b	b	b	b	h	a	a	a	a	b	b	b	a
Marker2941432	b	a	a	b	b	b	a	b	b	b	b	b	b	b	b	a	b	a	a	b	a	b	b	a	b	b	a	b	a	b	a	b	a	a	b	b	b	b	b	b	h	a	a	a	a	b	b	b	a
Marker2899359	b	a	a	b	b	b	a	b	b	b	b	b	b	b	b	a	b	a	a	b	a	b	b	a	b	b	a	b	a	b	a	b	a	a	b	b	b	b	b	b	h	a	a	a	a	b	b	b	a
Marker3002845	b	a	a	b	b	b	a	b	b	b	b	b	b	b	b	a	b	a	a	b	a	b	b	a	b	b	a	b	a	b	a	b	a	a	b	b	b	b	b	b	a	a	a	a	a	b	b	b	a
Marker2868341	b	a	a	b	b	b	a	b	b	b	b	b	b	b	b	a	b	a	a	b	a	b	b	a	b	b	a	b	a	b	a	b	a	a	b	b	b	b	b	b	a	a	a	a	a	b	b	b	a
Marker2852441	b	a	a	b	b	b	a	b	b	b	b	b	b	b	b	a	b	a	a	b	a	b	b	a	b	b	a	b	a	b	a	b	a	a	b	b	b	b	b	b	a	a	a	a	a	b	b	b	a
Marker2956674	b	a	a	b	b	b	a	b	b	b	b	b	b	b	b	a	b	a	a	b	a	b	b	a	b	b	a	b	a	b	a	b	a	b	b	b	b	b	b	b	a	a	a	a	a	b	b	b	a
Marker3001531	b	a	a	b	b	b	a	b	b	b	b	b	b	b	b	a	b	a	a	b	a	b	b	a	b	b	a	b	a	b	a	b	a	b	b	b	b	b	b	b	h	a	a	a	a	b	b	b	a
Marker2947559	b	a	a	b	-	b	a	b	b	b	b	b	b	b	b	a	-	a	a	b	a	b	b	a	b	b	a	b	a	b	a	b	a	b	b	b	b	b	b	b	h	a	a	a	a	b	b	b	a
Marker3023381	b	a	a	b	a	b	a	b	b	b	b	b	b	b	b	a	a	a	a	b	a	b	b	a	b	b	a	b	a	b	a	b	a	b	b	b	b	b	b	b	h	a	a	a	a	b	b	b	a
Marker3035322	b	a	a	b	a	b	a	b	b	b	b	b	b	b	b	a	a	a	a	b	a	b	b	a	b	b	a	b	a	b	a	b	a	b	b	b	b	b	b	b	b	a	a	a	a	b	b	b	a
Marker2761034	b	a	a	b	a	b	a	b	b	b	b	b	b	b	b	a	a	a	a	b	a	b	b	a	b	b	a	b	a	b	a	b	a	b	b	b	b	b	b	b	-	a	a	a	a	b	b	b	a
Marker3024765	b	a	a	b	-	b	a	b	b	b	b	b	b	b	b	a	-	a	a	b	a	b	b	a	b	b	a	b	a	b	a	b	a	b	b	b	b	b	b	b	h	a	a	a	a	b	b	b	a
Marker2876020	b	a	a	b	a	b	a	b	b	b	b	b	b	b	b	a	a	a	a	b	a	b	b	a	b	b	a	b	a	b	a	b	a	b	b	b	b	b	b	b	b	a	a	a	a	b	b	b	a
Marker2813170	b	a	a	b	-	b	a	b	b	b	b	b	b	b	b	a	-	a	a	b	a	b	b	a	b	b	a	b	a	b	a	b	a	b	b	b	b	b	b	b	h	a	a	a	a	b	b	b	a
Marker2995075	b	a	a	b	a	b	a	b	b	b	b	b	b	b	b	a	a	a	a	b	a	b	b	a	b	b	a	b	a	b	a	b	a	b	b	b	b	b	b	b	a	a	a	a	a	b	b	b	a
Marker2996437	b	a	a	b	-	b	a	b	b	b	-	b	b	b	b	a	-	a	a	b	a	b	b	a	b	b	a	b	a	b	a	b	a	b	b	b	b	b	b	b	h	a	a	a	a	b	b	b	a
Marker3012728	b	a	a	b	b	b	a	b	b	b	b	b	b	b	b	a	b	a	a	b	a	b	b	a	b	b	a	b	a	b	a	b	a	b	b	b	b	b	b	b	h	a	a	a	a	b	b	b	a
Marker2822922	b	a	a	b	-	b	a	b	b	b	b	b	b	b	b	a	-	a	a	b	a	b	b	a	b	b	a	b	a	b	a	b	a	b	b	b	b	b	b	b	b	a	a	a	a	b	b	b	a
Marker3010536	b	a	a	b	b	b	a	b	b	b	b	b	b	b	b	a	b	a	a	b	a	b	b	a	b	b	a	b	a	b	a	b	a	b	b	b	b	b	b	a	b	a	a	a	a	b	b	b	a
Marker2881933	b	a	a	b	b	b	a	b	b	b	h	b	b	b	b	a	b	a	a	b	a	b	b	a	b	b	-	b	a	b	a	b	a	b	b	b	b	b	b	a	a	a	a	a	a	b	b	b	a
Marker2912595	b	a	a	b	b	b	a	b	b	b	h	b	b	b	b	a	b	a	a	b	a	b	b	a	b	b	a	b	a	b	a	b	-	b	b	b	b	b	b	a	a	a	a	a	a	b	b	b	a
Marker2897127	b	a	a	b	b	b	a	b	b	b	b	b	b	b	b	a	b	a	a	b	a	b	b	a	b	b	a	b	a	b	a	b	a	b	b	b	b	b	b	a	h	a	a	a	a	b	b	b	a
Marker2958168	b	a	a	b	b	b	a	b	b	b	b	b	b	b	b	a	b	a	a	b	a	-	b	a	b	b	a	b	a	b	a	b	a	b	b	b	b	b	b	a	b	a	a	a	a	b	b	b	a
Marker2950575	b	a	a	b	b	b	a	b	b	b	b	b	b	b	b	a	b	a	a	b	a	b	b	a	b	b	a	b	a	b	a	b	a	b	b	b	b	b	b	a	h	a	a	a	a	b	b	b	a
Marker2762943	b	a	a	b	b	b	a	b	b	b	h	b	b	b	b	a	b	a	a	b	a	b	b	a	b	b	a	b	a	b	a	b	a	b	b	b	b	b	b	-	b	-	a	a	a	b	b	b	a
Marker3070689	b	a	b	b	b	b	a	-	b	b	b	b	a	b	b	a	b	a	a	b	b	a	b	b	b	b	b	b	a	b	a	b	-	-	b	b	b	a	b	a	-	b	a	a	a	b	a	b	a
Marker2794515	b	a	b	b	b	b	a	a	b	b	b	b	a	b	b	a	b	a	a	b	b	a	b	b	b	b	b	b	a	b	b	b	b	a	b	b	b	a	b	a	h	b	a	a	a	b	a	b	a
Marker2802892	b	a	b	b	b	b	a	a	b	b	b	b	a	b	b	a	b	a	a	b	b	-	b	b	b	b	b	b	a	b	b	b	b	a	b	b	b	a	b	a	h	b	a	a	a	b	a	b	a
Marker3072885	b	a	b	b	b	b	a	a	b	b	b	b	a	b	b	a	b	a	a	b	b	-	b	b	b	b	b	b	a	b	b	b	b	a	b	b	b	a	b	a	a	b	a	a	a	b	a	b	a
Marker2973911	b	a	b	b	b	b	a	a	b	b	b	b	a	b	b	a	b	a	a	b	b	b	b	b	b	b	b	b	a	b	b	b	b	a	b	b	b	a	b	a	h	b	a	a	a	b	a	b	a
Marker2790188	b	a	b	b	b	b	a	a	b	b	b	b	a	b	b	a	b	a	a	b	b	-	b	b	b	b	b	b	a	b	b	b	b	a	b	b	b	a	b	a	h	b	a	a	a	b	a	b	a
Marker2810507	b	a	b	b	b	b	a	a	b	b	b	b	a	b	b	a	b	a	a	b	b	b	b	b	b	b	b	b	a	b	b	b	b	a	b	b	b	a	b	a	h	b	a	a	a	b	a	b	a
Marker2840706	b	a	b	b	-	b	a	a	b	b	b	b	a	b	b	a	-	a	a	b	b	-	b	b	b	b	b	b	a	b	b	b	b	a	b	b	b	a	b	a	a	b	a	a	a	b	a	b	a
Marker2848338	b	a	b	b	a	b	a	a	b	b	b	b	a	b	b	a	a	a	a	b	b	a	b	b	b	b	b	b	a	b	a	b	b	a	b	b	b	a	b	a	a	b	a	a	a	b	a	b	a
Marker2844820	b	a	b	b	a	b	a	a	b	b	b	b	a	b	b	a	a	a	a	b	b	a	b	b	b	b	b	b	a	b	a	b	b	a	b	b	b	a	b	a	a	b	a	a	a	b	a	b	a
Marker3049607	b	a	b	b	a	b	a	a	b	b	b	b	a	b	b	a	a	a	a	b	b	a	b	b	b	b	b	b	a	b	a	b	b	a	b	b	b	a	b	a	h	b	a	a	a	b	a	b	a
Marker2839418	b	a	b	b	-	b	a	a	b	b	b	b	a	b	b	a	-	a	a	b	b	a	b	b	b	b	b	b	a	b	a	b	b	a	b	b	b	a	b	a	h	b	a	a	a	b	a	b	a
Marker2890900	b	a	b	b	a	b	a	a	b	b	b	b	a	b	b	a	a	a	a	b	b	a	b	b	b	b	b	b	a	b	a	b	b	a	b	b	b	a	b	a	h	b	a	a	a	b	a	b	a
Marker2772426	b	a	b	b	a	b	a	a	b	b	b	b	a	b	b	a	a	a	a	b	b	a	b	b	b	b	b	b	a	b	b	b	b	a	b	b	b	a	b	a	h	b	a	a	a	b	a	b	b
Marker2866114	b	a	b	b	a	b	a	a	b	b	b	b	a	b	b	a	a	a	a	b	b	a	b	b	b	b	b	b	a	b	b	b	b	a	b	b	b	a	b	a	h	b	a	a	a	b	a	b	b
Marker2961806	b	a	b	b	a	b	a	a	b	b	b	b	a	b	b	a	a	a	a	b	b	a	b	b	b	b	b	b	a	b	b	b	b	a	b	b	b	a	b	a	h	b	b	a	a	b	a	b	b
Marker2832891	b	a	b	b	a	b	a	a	b	b	b	b	a	b	b	a	a	a	a	b	b	a	b	b	b	b	b	b	a	b	b	b	b	a	b	b	b	a	b	a	h	b	b	a	a	b	a	b	b
Marker2921051	b	a	b	b	a	b	a	a	b	b	b	b	a	b	b	a	a	a	a	b	b	a	b	b	b	b	b	b	a	b	b	b	b	a	b	b	b	a	b	a	h	b	b	a	a	b	a	b	b
Marker2808752	b	a	b	b	a	b	a	a	b	b	b	b	a	b	b	a	a	a	a	b	b	a	b	b	b	b	b	b	a	b	b	b	b	a	b	b	b	a	b	a	-	b	b	a	a	b	a	b	b
Marker2977043	b	a	b	b	a	b	a	a	b	b	b	b	a	b	b	a	a	a	a	b	b	a	b	b	b	b	b	b	a	b	b	b	b	a	b	b	b	a	b	a	h	b	b	a	a	b	a	b	b
Marker2790352	b	a	b	b	a	b	a	a	b	b	b	b	a	b	b	a	a	a	a	b	b	a	b	b	b	b	b	b	a	b	b	b	b	a	b	b	b	a	b	a	-	b	b	a	a	b	a	b	b
Marker2763240	b	a	b	b	a	b	a	a	b	b	b	b	a	b	b	a	a	a	a	b	b	a	b	b	b	b	b	b	a	b	b	b	b	a	b	b	b	a	b	a	h	b	b	a	a	b	a	b	b
Marker2914067	b	a	b	b	a	b	a	a	b	b	b	b	a	b	b	a	a	a	a	b	b	a	b	b	b	b	b	b	a	b	b	b	b	a	b	b	b	a	b	a	h	b	b	a	a	b	a	b	b
Marker3071633	b	a	b	b	a	b	a	a	b	b	b	b	a	b	b	a	a	a	a	b	b	a	b	b	b	b	b	b	a	b	b	b	b	a	b	b	b	a	b	a	h	b	b	a	a	b	a	b	b
Marker2860811	b	a	b	b	a	b	a	a	b	b	b	b	a	b	b	a	a	a	a	b	b	a	b	b	b	b	b	b	a	b	b	b	b	a	b	b	b	a	b	a	h	b	b	a	a	b	a	b	b
Marker2899639	b	a	b	b	a	b	a	a	b	b	b	b	a	b	b	a	a	a	a	b	b	a	b	b	b	b	b	b	a	b	b	b	b	a	b	b	b	a	b	a	h	b	b	a	a	b	a	b	b
Marker3024206	b	a	b	b	a	b	a	a	b	b	b	b	a	b	b	a	a	a	a	b	b	a	b	b	b	b	b	b	a	b	b	b	b	a	b	b	b	a	b	a	h	b	b	a	a	b	a	b	b
Marker2825941	b	a	b	b	a	b	a	a	b	b	b	b	a	b	b	a	a	a	a	b	b	a	b	b	b	b	b	b	a	b	b	b	b	a	b	b	b	a	b	a	h	b	b	a	a	b	a	b	b
Marker2919651	b	a	b	b	a	b	a	a	b	b	b	b	a	b	b	a	a	a	a	b	b	a	b	b	b	b	b	b	a	b	b	b	b	a	b	b	b	a	b	a	a	b	b	a	a	b	a	b	b
Marker2939143	b	a	b	b	a	b	a	a	b	b	b	b	a	b	b	a	a	a	a	b	b	a	b	b	b	b	b	b	a	b	b	b	b	a	b	b	b	a	b	a	a	b	b	a	a	b	a	b	b
Marker3017787	b	a	b	b	a	b	a	a	b	b	b	b	a	b	b	a	a	a	a	b	b	a	b	b	b	b	b	b	a	b	b	b	b	a	b	b	b	a	b	a	a	b	b	a	a	b	a	b	b
Marker2781175	b	a	b	b	a	b	a	a	b	b	b	b	a	b	b	a	a	a	a	b	b	a	b	b	b	b	b	b	a	b	b	b	b	a	b	b	b	a	b	a	a	b	b	a	a	b	a	b	b
Marker2869717	b	a	b	b	a	b	a	a	b	b	b	b	a	b	b	a	a	a	a	b	b	a	b	b	b	b	b	b	a	b	b	b	b	a	b	b	b	a	b	a	a	b	b	a	a	b	a	b	b
Marker3057372	b	a	b	b	a	b	a	a	b	b	b	b	a	b	b	a	a	a	a	b	b	a	b	b	b	b	b	b	a	b	b	b	b	a	b	b	b	a	b	a	h	b	b	a	a	b	a	b	b
Marker2835160	b	a	b	b	a	b	a	a	b	b	b	b	a	b	b	a	a	a	a	b	b	a	b	b	b	b	b	b	a	b	b	b	b	a	b	b	b	a	b	a	h	b	b	a	a	b	a	b	b
Marker2745147	b	a	b	b	a	b	a	a	b	b	b	b	a	b	b	a	a	a	a	b	b	a	b	b	b	b	b	b	a	b	b	b	b	a	b	b	b	a	b	a	-	b	b	a	a	b	a	b	b
Marker2776938	b	a	b	b	a	b	a	a	b	b	b	b	a	b	b	a	a	a	a	b	b	a	b	b	b	b	b	b	a	b	b	b	b	a	b	b	b	a	b	a	a	b	b	a	a	b	a	b	b
Marker2866803	b	a	b	b	a	b	a	a	b	b	b	b	a	b	b	a	a	a	a	b	b	a	b	b	b	b	b	b	a	b	b	b	b	a	b	b	b	a	b	a	a	b	b	a	a	b	a	b	b
Marker2812349	b	a	b	b	a	b	a	a	b	b	b	b	a	b	b	a	a	a	a	b	b	a	b	b	b	b	b	b	a	b	b	b	b	a	b	b	b	a	b	a	a	b	b	a	a	b	a	b	b
Marker2978142	b	a	b	b	a	b	a	a	b	b	b	b	a	b	b	a	a	a	a	b	b	a	b	b	b	b	b	b	a	b	b	b	b	a	b	b	b	a	b	a	a	b	b	a	a	b	a	b	b
Marker2740047	b	a	b	b	a	b	a	a	b	b	b	b	a	b	b	a	a	a	a	b	b	a	b	b	b	b	b	b	a	b	b	b	b	a	b	b	b	a	b	a	a	b	b	a	a	b	a	b	b
Marker2979603	b	a	b	b	a	b	a	a	b	b	b	b	a	b	b	a	a	a	a	b	b	a	b	b	b	b	b	b	a	b	b	b	b	a	b	b	b	a	b	a	h	b	b	a	a	b	a	b	b
Marker2979857	b	a	b	b	a	b	a	a	b	b	b	b	a	b	b	a	a	a	a	b	b	a	b	b	b	b	b	b	a	b	b	b	b	a	b	b	b	a	b	a	h	b	b	a	a	b	a	b	b
Marker2991167	b	a	b	b	a	b	a	a	b	b	b	b	a	b	b	a	a	a	a	b	b	a	b	b	b	b	b	b	a	b	b	b	b	a	b	b	b	a	b	a	h	b	b	a	a	b	a	b	b
Marker2744585	b	a	b	b	a	b	a	a	b	b	b	b	a	b	b	a	a	a	a	b	b	a	b	b	b	b	b	b	a	b	b	b	b	a	b	b	b	a	b	a	h	b	b	a	a	b	a	b	b
Marker2852611	b	a	b	b	a	b	a	a	b	b	b	b	a	b	b	a	a	a	a	b	b	a	b	b	b	b	b	b	a	b	b	b	b	a	b	b	b	a	b	a	b	b	b	a	a	b	a	b	b
Marker2834815	b	a	-	b	a	b	a	a	b	b	b	b	a	b	b	a	a	a	a	b	b	a	b	b	b	b	-	b	a	b	b	b	b	a	b	b	b	a	b	a	b	b	b	a	a	b	a	b	b
Marker2811378	b	a	a	b	a	b	a	a	b	b	h	b	a	b	b	a	a	a	a	b	a	a	a	b	b	b	a	b	a	b	b	b	a	a	b	b	b	a	b	a	h	b	b	a	a	b	a	b	b
Marker3055975	b	a	a	b	a	b	a	a	b	b	h	b	a	b	b	a	a	a	a	b	a	-	b	b	b	b	a	b	a	b	b	b	a	b	b	b	b	a	b	a	h	b	b	a	a	b	a	b	b
Marker2879164	b	a	a	b	b	b	a	b	b	b	b	b	b	b	b	a	b	a	a	b	a	-	a	b	b	b	a	b	a	b	b	b	a	-	b	b	b	-	b	a	-	b	b	a	a	b	b	b	b
Marker3074599	b	a	a	b	b	b	a	b	b	b	a	b	b	b	b	a	b	a	a	b	a	b	a	b	b	b	a	b	a	b	b	b	a	b	b	b	b	b	b	a	b	b	b	a	a	b	-	b	b
Marker3024057	b	a	a	-	b	b	a	b	b	b	a	b	-	b	b	a	b	a	a	b	a	-	a	b	b	b	a	b	a	b	b	b	a	b	b	b	b	-	b	a	b	b	b	a	a	b	b	b	b
Marker2777645	a	a	a	a	b	b	a	b	b	b	h	b	-	b	b	a	b	a	a	b	a	-	b	b	a	b	a	b	a	a	b	a	a	b	b	b	b	-	b	a	-	b	b	a	a	b	-	b	b
Marker2974383	a	a	a	a	b	b	a	b	b	b	h	b	b	b	b	a	b	a	a	b	a	b	a	b	a	b	a	b	b	a	b	a	a	b	b	b	b	b	b	a	b	b	b	a	a	b	b	b	b
Marker2747300	a	a	a	a	b	b	a	b	b	b	h	b	b	b	b	a	b	a	a	b	a	b	a	b	a	b	a	b	b	a	b	a	a	b	b	b	b	b	b	a	a	b	b	a	a	b	b	b	b
Marker3064001	a	a	a	a	b	b	a	b	b	b	a	b	b	b	b	a	b	a	a	b	a	b	a	b	a	b	a	b	b	a	b	a	a	b	b	b	b	b	b	a	a	b	b	a	a	b	b	b	b
Marker3035902	a	-	a	a	b	b	a	b	b	b	a	b	b	b	b	a	b	a	a	b	a	b	a	b	a	b	a	b	b	a	b	a	a	b	b	b	b	b	b	b	a	b	b	a	a	b	b	b	b
Marker2751048	a	a	a	a	b	b	a	b	b	b	a	b	b	b	b	a	b	a	a	b	a	b	a	b	a	b	a	b	b	a	b	a	a	b	b	b	b	b	b	b	h	b	b	a	a	b	b	b	b
Marker3051944	a	a	a	a	b	b	a	b	b	b	a	b	b	b	b	a	b	a	a	b	a	b	a	b	a	b	a	b	b	a	b	a	a	b	b	b	b	b	b	a	h	b	b	a	a	b	b	b	b
Marker2847407	a	-	a	a	b	b	a	b	-	b	h	b	b	-	b	a	-	-	a	b	a	b	a	b	a	b	a	b	b	a	b	a	a	b	b	b	b	b	b	a	a	b	b	a	a	b	b	b	b
Marker3036814	a	b	a	a	b	b	a	a	a	b	h	b	b	a	b	b	b	b	a	b	a	a	a	a	a	b	a	b	b	a	b	a	a	b	a	a	b	b	b	a	a	b	b	a	a	b	b	b	b
Marker2779375	a	b	a	a	b	b	a	a	a	b	a	b	b	a	b	b	b	b	b	b	a	a	a	a	a	b	a	b	b	a	b	a	a	b	a	a	b	b	b	a	h	b	b	a	a	b	b	b	b
Marker2860250	a	b	a	a	a	b	a	a	a	b	h	b	b	b	a	b	a	b	b	b	a	a	a	a	a	b	a	b	b	a	b	a	a	b	a	a	b	b	b	b	-	b	b	a	a	b	b	a	b
Marker2743088	a	b	a	a	-	b	a	b	a	b	h	b	b	b	a	b	-	b	b	b	a	b	a	a	a	b	a	b	b	a	b	a	a	b	a	a	b	b	b	b	b	b	b	a	a	b	b	a	b
Marker3040362	a	b	a	a	a	b	a	b	a	b	h	b	b	b	a	b	a	b	b	b	a	b	a	a	a	b	a	b	b	a	b	a	a	b	a	a	b	b	b	b	b	b	b	a	a	b	b	a	b
Marker2767991	a	b	a	a	a	b	a	b	a	b	h	b	b	b	a	b	a	b	b	b	a	b	a	a	a	b	a	b	b	a	b	a	a	b	a	a	b	b	b	b	b	b	b	a	a	b	b	a	b
Marker2962002	a	b	a	a	a	b	a	b	a	b	a	b	b	b	a	b	a	b	b	b	a	b	a	a	a	b	a	b	b	a	b	a	a	b	a	a	b	b	b	b	h	b	b	a	a	b	b	a	b
Marker2806136	a	b	a	a	a	b	a	b	a	b	a	b	b	b	a	b	a	b	b	b	a	b	a	a	a	b	a	b	b	a	b	a	a	b	a	a	b	b	b	b	a	b	b	a	a	b	b	a	b
Marker2994984	a	b	-	a	a	b	a	-	a	b	-	b	b	-	-	b	a	b	-	b	-	b	a	a	a	b	-	b	b	a	b	a	b	b	a	a	b	b	b	b	-	b	b	a	a	b	-	-	b
Marker2762387	a	b	b	a	a	b	a	b	a	b	b	b	a	a	b	b	a	b	a	b	b	b	a	a	a	b	b	b	b	a	b	a	b	b	a	a	b	a	b	b	h	b	b	a	a	b	a	b	b
Marker2816555	a	b	b	a	-	b	a	b	a	b	b	b	-	a	b	b	b	b	a	b	b	b	a	a	a	b	b	b	b	a	b	a	b	b	a	a	b	-	b	a	h	b	b	a	a	b	-	b	b
Marker2934032	a	b	b	a	a	b	a	a	a	b	b	b	b	a	b	b	a	b	a	b	b	a	a	a	a	b	b	b	b	a	b	a	b	b	a	a	b	b	b	a	h	b	b	a	a	b	b	b	b
Marker2871125	a	b	b	a	a	b	a	a	a	b	b	b	a	a	b	b	a	b	a	b	b	a	a	a	a	b	b	b	b	a	b	a	b	b	a	a	b	a	b	a	h	b	b	a	a	b	a	b	b
Marker3037221	a	b	b	a	b	b	a	a	a	b	b	b	a	a	b	b	b	b	a	b	b	a	a	a	a	b	b	b	b	a	b	a	b	b	a	a	b	a	b	a	h	b	b	a	a	b	a	b	b
Marker2865568	a	b	b	a	b	b	a	a	a	b	b	b	b	a	b	b	b	b	a	b	b	a	a	a	a	b	b	b	b	a	b	a	b	b	a	a	b	b	b	a	h	b	b	a	a	b	b	b	b
Marker3046664	a	b	b	a	b	b	a	a	a	b	b	b	b	a	b	b	b	b	a	b	b	a	a	a	a	b	b	b	b	a	b	a	b	b	a	a	b	b	b	a	h	b	b	a	a	b	b	b	b
Marker3030607	a	b	b	a	-	b	a	a	a	b	b	b	b	b	a	b	-	b	a	b	b	a	a	a	a	b	b	b	b	a	b	a	b	b	a	a	b	b	b	b	h	b	b	a	a	b	b	a	b
Marker3002395	a	b	-	a	b	b	a	b	a	b	b	b	b	b	b	b	b	b	a	b	b	b	a	a	a	b	b	b	b	a	b	a	b	b	a	a	b	b	b	b	h	b	b	a	a	b	b	b	b
Marker4644797	a	b	a	a	b	a	a	b	b	a	a	a	a	b	a	a	b	b	a	a	a	b	a	b	a	b	a	b	a	a	b	a	a	b	b	b	a	a	a	a	a	b	b	a	a	a	a	a	b
Marker4789162	a	b	a	a	b	a	a	b	b	a	a	a	a	a	a	a	b	b	a	a	a	b	a	b	a	b	a	b	a	a	b	a	a	a	b	b	a	b	a	a	a	a	b	a	a	a	b	a	b
Marker4841314	a	b	a	a	b	a	a	b	b	a	a	a	a	a	a	a	b	b	a	a	a	b	a	b	a	b	a	b	a	a	b	a	a	a	b	b	a	b	a	a	a	a	b	a	a	a	b	a	b
Marker4599436	a	b	a	a	b	a	a	b	b	a	a	a	a	a	a	a	b	b	a	a	a	b	a	b	a	b	a	b	a	a	b	a	a	a	b	b	a	b	a	a	a	a	b	a	a	a	b	a	b
Marker4923689	a	b	a	a	b	a	a	b	b	a	a	a	a	a	a	a	b	b	a	a	a	b	a	b	a	b	a	b	a	a	b	a	a	a	b	b	a	b	a	a	a	a	b	a	a	a	b	a	b
Marker4734965	a	b	a	a	b	a	a	a	b	a	a	a	a	a	a	a	b	b	a	a	a	b	a	b	a	b	a	b	a	a	b	a	a	a	b	b	a	b	a	a	a	a	b	a	a	a	b	a	b
Marker4908394	a	b	a	a	b	a	a	a	b	a	a	a	a	a	a	a	b	b	a	a	a	b	a	b	a	b	a	b	a	a	b	a	a	a	b	b	a	b	a	a	a	a	b	a	a	a	b	a	b
Marker4883434	a	b	a	a	b	a	a	a	b	a	a	a	a	a	a	a	b	b	a	a	a	b	a	b	a	b	a	b	a	a	b	a	a	a	b	b	a	b	a	a	a	a	b	a	a	a	b	a	b
Marker4622333	a	b	a	a	b	a	a	a	b	a	a	a	a	a	a	a	b	b	a	a	a	b	a	b	a	b	a	b	a	a	b	a	a	a	b	b	a	b	a	a	a	a	b	a	a	a	b	a	b
Marker4712763	a	b	a	b	b	a	a	a	b	a	a	a	a	a	a	a	b	b	a	a	a	b	a	b	a	b	a	b	a	a	a	a	a	a	b	b	a	b	a	a	a	a	b	a	a	a	b	a	b
Marker4792393	a	b	a	b	a	a	a	a	b	a	a	a	a	a	a	a	a	b	a	a	a	b	a	b	a	b	a	b	a	a	a	a	a	a	b	b	a	b	a	a	a	a	b	a	a	a	b	a	b
Marker4585990	a	b	a	b	a	a	a	a	b	a	h	a	b	a	a	a	a	b	a	a	a	b	a	b	a	b	a	b	a	a	a	a	a	a	b	b	a	b	a	a	a	a	b	a	a	a	b	a	b
Marker4597749	a	b	a	b	a	a	a	a	b	a	a	a	b	a	a	a	a	b	a	a	a	b	a	b	a	b	a	b	a	a	a	a	a	a	b	b	a	b	a	a	a	a	b	a	a	a	b	a	b
Marker4823846	a	b	a	b	a	a	a	a	b	a	a	a	b	a	a	a	a	b	a	a	a	b	a	b	a	b	a	b	a	a	a	a	a	a	b	b	a	b	a	a	a	a	b	a	a	a	b	a	b
Marker4739963	a	b	a	b	a	a	a	a	b	a	a	a	b	a	a	a	a	b	a	a	a	b	a	b	a	b	a	b	a	a	a	a	a	a	b	b	a	b	a	a	a	a	b	a	a	a	b	a	b
Marker4811323	a	b	a	b	b	a	a	a	b	a	a	a	a	a	a	a	b	b	a	a	a	b	a	b	a	b	a	b	a	a	a	a	a	a	b	b	a	b	a	a	a	a	b	a	a	a	b	a	b
Marker4692311	a	b	a	b	b	a	a	b	b	a	a	a	b	a	a	a	a	b	a	a	a	b	a	b	a	b	a	b	a	a	a	a	a	a	b	b	a	b	a	a	a	a	b	a	a	a	b	a	b
Marker4856456	a	b	a	b	b	a	a	b	b	a	h	a	b	a	a	a	b	b	a	a	a	b	a	b	a	b	a	b	a	a	a	a	a	a	b	b	a	b	a	a	a	a	b	a	a	a	b	a	b
Marker4692280	a	b	a	b	b	a	a	b	b	a	-	a	b	a	a	a	b	b	a	a	a	b	a	b	a	b	a	b	a	a	a	a	a	a	b	b	a	b	a	a	a	a	b	a	a	a	b	a	b
Marker4704541	a	b	a	b	b	a	a	b	b	a	h	a	b	a	a	a	b	b	a	a	a	b	a	b	a	b	a	b	a	a	a	a	a	a	b	b	a	b	a	a	a	a	b	a	a	a	b	a	b
Marker4710655	a	b	a	b	b	a	a	b	b	a	a	a	b	a	a	a	b	b	a	a	a	b	a	b	a	b	a	b	a	a	a	a	a	a	b	b	a	b	a	a	a	a	b	a	a	a	b	a	b
Marker4594174	a	b	a	b	b	a	a	b	b	a	a	a	b	a	a	a	b	b	a	a	a	b	a	b	a	b	a	b	a	a	a	a	a	a	b	b	a	b	a	a	a	a	b	a	a	a	b	a	b
Marker4746143	a	b	a	b	b	a	a	b	b	a	a	a	b	a	a	a	b	b	a	a	a	b	a	b	a	b	a	b	a	a	a	a	a	a	b	b	a	b	a	a	a	a	b	a	a	a	b	a	b
Marker4675436	a	b	a	b	b	a	a	b	b	a	a	a	b	a	a	a	b	b	a	a	a	b	a	b	a	b	a	b	a	a	a	a	a	a	b	b	a	b	a	a	a	a	b	a	a	a	b	a	b
Marker4870333	a	b	a	b	b	a	a	b	b	a	a	a	b	a	a	a	b	b	a	a	a	b	a	b	a	b	a	b	a	a	a	a	a	a	b	b	a	b	a	a	a	a	b	a	a	a	b	a	b
Marker4936660	a	b	a	b	b	a	a	b	b	a	a	a	b	a	a	a	b	b	a	a	a	b	a	b	a	b	a	b	a	a	a	a	a	a	b	b	a	b	a	a	a	a	b	a	a	a	b	a	a
Marker4919137	a	b	a	b	b	a	a	b	b	a	a	a	b	a	a	a	b	b	a	a	a	b	a	b	a	b	a	b	a	a	a	a	a	a	b	b	a	b	a	a	a	a	b	a	a	a	b	a	a
Marker4750656	a	b	a	b	b	a	a	b	b	a	a	a	b	a	a	a	b	b	a	a	a	b	a	b	a	b	a	b	a	a	a	a	a	a	b	b	a	b	a	a	a	a	b	a	a	a	b	a	a
Marker4873208	a	b	a	b	b	a	a	b	b	a	a	a	b	a	a	a	b	b	a	a	a	b	a	b	a	b	a	b	a	a	a	a	a	a	b	b	a	b	a	a	a	a	b	a	a	a	b	a	a
Marker4940508	a	b	a	b	b	a	a	b	b	a	a	a	b	a	a	a	b	b	a	a	a	b	a	b	a	b	a	b	a	a	a	a	a	a	b	b	a	b	a	a	a	a	b	a	a	a	b	a	a
Marker4805351	a	b	a	a	b	a	a	b	b	a	a	a	b	a	a	a	b	b	a	a	a	b	a	b	a	b	a	b	a	a	a	a	a	a	b	b	a	b	a	a	a	a	b	a	a	a	b	a	a
Marker4790613	a	b	a	a	b	a	a	b	b	a	a	a	b	a	a	a	b	b	a	a	a	b	a	b	a	b	a	b	a	a	a	a	a	a	b	b	a	b	a	a	a	a	b	a	a	a	b	a	a
Marker4736975	a	b	a	a	b	a	a	b	b	a	a	a	b	a	a	a	b	b	a	a	a	b	a	b	a	b	a	b	a	a	a	a	a	a	b	b	a	b	a	a	a	a	b	a	a	a	b	a	a
Marker4892833	a	b	a	a	b	a	a	b	b	a	a	a	b	a	a	a	b	b	a	a	a	b	a	b	a	b	a	b	a	a	a	a	a	a	b	b	a	b	a	a	a	a	b	a	a	a	b	a	a
Marker4625055	a	b	a	a	b	a	a	b	b	a	a	a	b	a	a	a	b	b	a	a	a	b	a	b	a	b	a	b	a	a	a	a	a	a	b	b	a	b	a	a	a	a	b	a	a	a	b	a	a
Marker4847635	a	b	a	a	b	a	a	b	b	a	a	a	b	a	a	a	b	b	a	a	a	b	a	b	a	b	a	b	a	a	a	a	a	a	b	b	a	b	a	b	a	a	b	a	a	a	b	a	a
Marker4884664	a	b	a	a	b	a	a	b	b	a	a	a	b	a	a	a	b	b	a	a	a	b	a	b	a	b	a	b	a	a	a	a	a	a	b	b	a	b	a	b	a	a	b	a	a	a	b	a	a
Marker4692239	a	b	a	a	b	a	a	b	b	a	a	a	b	a	a	a	b	b	a	a	a	b	a	b	a	b	a	b	a	a	a	a	a	a	b	b	a	b	a	b	a	a	b	a	a	a	b	a	a
Marker4676455	a	b	a	a	b	a	a	b	b	a	a	a	b	a	a	a	b	b	a	a	a	b	a	b	a	b	a	b	a	a	a	a	a	a	b	b	a	b	a	b	a	a	b	a	a	a	b	a	a
Marker4778807	a	b	a	a	b	a	a	b	b	a	a	a	b	a	a	a	b	b	a	a	a	b	a	b	a	b	a	b	a	a	a	a	a	a	b	b	a	b	a	b	a	a	b	a	a	a	b	a	a
Marker4804803	a	b	a	a	b	a	a	b	b	a	a	a	b	a	a	a	b	b	a	a	a	b	a	b	a	b	a	b	a	a	a	a	a	a	b	b	a	b	a	b	a	a	b	a	a	a	b	a	a
Marker4734185	a	b	a	a	b	a	a	b	b	a	a	a	b	a	a	a	b	b	a	a	a	b	a	b	a	b	a	b	a	a	a	a	a	a	b	b	a	b	a	b	a	a	b	a	a	a	b	a	a
Marker4617496	a	b	a	a	b	a	a	b	b	a	a	a	b	a	a	a	b	b	a	a	a	b	a	b	a	b	a	b	a	a	a	a	a	a	b	b	a	b	a	b	a	a	b	a	a	a	b	a	a
Marker4786187	a	b	a	a	b	a	a	b	b	a	a	a	b	a	a	a	b	b	a	a	a	b	a	b	a	b	a	b	a	a	a	a	a	a	b	b	a	b	a	b	a	a	b	a	a	a	b	a	a
Marker4663799	a	b	a	a	b	a	a	b	b	a	a	a	b	a	a	a	b	b	a	a	a	b	a	b	a	b	a	b	a	a	a	a	a	a	b	b	a	b	a	b	a	a	b	a	a	a	b	a	a
Marker4728280	a	b	a	a	b	a	a	b	b	a	a	a	b	a	a	a	b	b	a	a	a	b	a	b	a	b	a	b	a	a	a	a	a	a	b	b	a	b	a	b	a	a	b	a	a	a	b	a	a
Marker4599370	a	b	a	a	b	a	a	b	b	a	a	a	b	a	a	a	b	b	a	a	a	b	a	b	a	b	a	b	a	a	a	a	a	a	b	b	a	b	a	b	a	a	b	a	a	a	b	a	a
Marker4838293	a	b	a	a	b	a	a	b	b	a	a	a	b	a	a	a	b	b	a	a	a	b	a	b	a	b	a	b	a	a	a	a	a	a	b	b	a	b	a	b	a	a	b	a	a	a	b	a	a
Marker4817137	a	b	a	a	b	a	a	b	b	a	a	a	b	a	a	a	b	b	a	a	a	b	a	b	a	b	a	b	a	a	a	a	a	a	b	b	a	b	a	b	a	a	b	a	a	a	b	a	a
Marker4915100	a	b	a	a	b	a	a	b	b	a	a	a	b	a	a	a	b	b	a	a	a	b	a	b	a	b	a	b	a	a	a	a	a	a	b	b	a	b	a	b	a	a	b	a	a	a	b	a	a
Marker4868522	a	b	a	a	b	a	a	b	b	a	a	a	b	a	a	a	b	b	a	a	a	b	a	b	a	b	a	b	a	a	a	a	a	a	b	b	a	b	a	b	a	a	b	a	a	a	b	a	a
Marker4652664	a	b	a	a	b	a	a	b	b	a	a	a	b	a	a	a	b	b	a	a	a	b	a	b	a	b	a	b	a	a	a	a	a	a	b	b	a	b	a	b	a	a	b	a	a	a	b	a	a
Marker4768719	a	b	a	a	b	a	a	b	b	a	a	a	b	a	a	a	b	b	a	a	a	b	a	b	a	b	a	b	a	a	a	a	a	a	b	b	a	b	a	b	a	a	b	a	a	a	b	a	a
Marker4734317	a	b	a	a	b	a	a	b	b	a	a	a	b	a	a	a	b	b	a	a	a	b	a	b	a	b	a	b	a	a	a	a	a	a	b	b	a	b	a	b	a	a	b	a	a	a	b	a	a
Marker4572536	a	b	a	a	b	a	a	b	b	a	a	a	b	a	a	a	b	b	a	a	a	b	a	b	a	b	a	b	a	a	a	a	a	a	b	b	a	b	a	b	a	a	b	a	a	a	b	a	a
Marker4606970	a	b	a	a	b	a	a	b	b	a	a	a	b	a	a	a	b	b	a	a	a	b	a	b	a	b	a	b	a	a	a	a	a	a	b	b	a	b	a	b	a	a	b	a	a	a	b	a	a
Marker4936510	a	b	a	a	b	a	a	b	b	a	a	a	b	a	a	a	b	b	a	a	a	b	a	b	a	b	a	b	a	a	a	a	a	a	b	b	a	b	a	b	a	a	b	a	a	a	b	a	a
Marker4846620	a	b	a	a	b	a	a	b	b	a	a	a	b	a	a	a	b	b	a	a	a	b	a	b	a	b	a	b	a	a	a	a	a	a	b	b	a	b	a	b	a	a	b	a	a	a	b	a	a
Marker4823698	a	b	a	a	b	a	a	b	b	a	a	a	b	a	a	a	b	b	a	a	a	b	a	b	a	b	a	b	a	a	a	a	a	a	b	b	a	b	a	b	a	a	b	a	a	a	b	a	a
Marker4609184	a	b	a	a	b	a	a	b	b	a	a	a	b	a	a	a	b	b	a	a	a	b	a	b	a	b	a	b	a	a	a	a	a	a	b	b	a	b	a	b	a	a	b	a	a	a	b	a	a
Marker4630119	a	b	a	a	b	a	a	b	b	a	a	a	b	a	a	a	b	b	a	a	a	b	a	b	a	b	a	b	a	a	a	a	a	a	b	b	a	b	a	b	a	a	b	a	a	a	b	a	a
Marker4921895	a	b	a	a	b	a	a	b	b	a	a	a	b	a	a	a	b	b	a	a	a	b	a	b	a	b	a	b	a	a	a	a	a	a	b	b	a	b	a	b	a	a	b	a	a	a	b	a	a
Marker4744210	a	b	a	a	b	a	a	b	b	a	a	a	b	a	a	a	b	b	a	a	a	b	a	b	a	b	a	b	a	a	a	a	a	a	b	b	a	b	a	b	a	a	b	a	a	a	b	a	a
Marker4582691	a	b	a	a	b	a	a	b	b	a	a	a	b	a	a	a	b	b	a	a	a	b	a	b	a	b	a	b	a	a	a	a	a	a	b	b	a	b	a	b	a	a	b	a	a	a	b	a	a
Marker4883883	a	b	a	a	b	a	a	b	b	a	a	a	b	a	a	a	b	b	a	a	a	b	a	b	a	b	a	b	a	a	a	a	a	a	b	b	a	b	a	b	a	a	b	a	a	a	b	a	a
Marker4728597	a	b	a	a	b	a	a	b	b	a	a	a	b	a	a	a	b	b	a	a	a	b	a	b	a	b	a	b	a	a	a	a	a	a	b	b	a	b	a	b	a	a	b	a	a	a	b	a	a
Marker4667754	a	b	a	a	b	a	a	b	b	a	a	a	b	a	a	a	b	b	a	a	a	b	a	b	a	b	a	b	a	a	a	a	a	a	b	b	a	b	a	b	a	a	b	a	a	a	b	a	a
Marker4675206	a	b	a	a	b	a	a	b	b	a	a	a	b	a	a	a	b	b	a	a	a	b	a	b	a	b	a	b	a	a	a	a	a	a	b	b	a	b	a	b	a	a	b	a	a	a	b	a	a
Marker4602891	a	b	a	a	b	a	a	b	b	a	a	a	b	a	a	a	b	b	a	a	a	b	a	b	a	b	a	b	a	a	a	a	a	a	b	b	a	b	a	b	a	a	b	a	a	a	b	a	a
Marker4784860	a	b	a	a	b	a	a	b	b	a	a	a	b	a	a	a	b	b	a	a	a	b	a	b	a	b	a	b	a	a	a	a	a	a	b	b	a	b	a	b	a	a	b	a	a	a	b	a	a
Marker4685734	a	b	a	a	b	a	a	b	b	a	a	a	b	a	a	a	b	b	a	a	a	b	a	b	a	b	a	b	a	a	a	a	a	a	b	b	a	b	a	b	a	a	b	a	a	a	b	a	a
Marker4628309	a	b	a	a	b	a	a	b	b	a	a	a	b	a	a	a	b	b	a	a	a	b	a	b	a	b	a	b	a	a	a	a	a	a	b	b	a	b	a	b	a	a	b	a	a	a	b	a	a
Marker4938301	a	b	a	a	b	a	a	b	b	a	a	a	b	a	a	a	b	b	a	a	a	b	a	b	a	b	a	b	a	a	a	a	a	a	b	b	a	b	a	b	a	a	b	a	a	a	a	a	a
Marker4878022	a	b	a	a	b	a	a	b	b	a	a	a	a	a	a	a	b	b	a	a	a	b	a	b	a	b	a	b	a	a	a	a	a	a	b	b	a	b	a	b	a	a	b	a	a	a	a	a	a
Marker4939332	a	b	a	a	b	a	a	b	b	a	a	a	a	a	a	a	b	b	a	a	a	b	a	b	a	b	a	b	a	a	a	a	a	a	b	b	a	a	a	b	a	a	b	a	a	a	a	a	a
Marker4684649	a	b	a	a	b	a	a	b	b	a	a	a	a	a	a	a	b	b	a	a	a	b	a	b	a	b	a	b	a	a	a	a	a	a	b	b	a	a	a	b	a	a	b	a	a	a	a	a	a
Marker4584857	a	b	a	a	b	a	a	b	b	a	a	a	a	a	a	a	b	b	a	a	a	b	a	b	a	b	a	b	a	a	a	a	a	a	b	b	a	a	a	b	a	a	b	a	a	a	a	a	a
Marker4904243	a	b	a	a	b	a	a	b	b	a	a	a	a	a	a	a	b	b	a	a	a	b	a	b	a	b	a	b	a	a	a	a	a	a	b	b	a	a	a	b	a	a	b	a	a	a	a	a	a
Marker4672713	a	b	a	a	b	a	a	b	b	a	a	a	a	a	a	a	b	b	a	a	a	b	a	b	a	b	a	b	a	a	a	a	a	a	b	b	a	a	a	b	a	a	b	a	a	a	a	a	a
Marker4606557	a	b	a	a	b	a	a	b	b	a	a	a	a	a	a	a	b	b	a	a	a	b	a	b	a	b	a	b	a	a	a	a	a	a	b	b	a	a	a	b	a	a	b	a	a	a	a	a	a
Marker4700995	a	b	a	a	b	a	a	b	b	a	a	a	a	a	a	a	b	b	a	a	a	b	a	b	a	b	a	b	a	a	a	a	a	a	b	b	a	a	a	b	a	a	b	a	a	a	a	a	a
Marker4890177	a	b	a	a	b	a	a	b	b	a	a	a	a	a	a	a	b	b	a	a	a	b	a	b	a	b	a	b	a	a	a	a	a	a	b	b	a	a	a	b	a	a	b	a	a	a	a	a	a
Marker4741543	a	b	a	a	b	a	a	b	b	a	a	a	a	a	a	a	b	b	a	a	a	b	a	b	a	b	a	b	a	a	a	a	a	a	b	b	a	a	a	b	a	a	b	a	a	a	a	a	a
Marker4582314	a	b	a	a	b	a	a	b	b	a	a	a	b	a	a	a	b	b	a	a	a	b	a	b	a	b	a	b	a	a	a	a	a	a	b	b	a	a	a	b	a	a	b	a	a	a	b	a	a
Marker4808524	a	b	a	a	b	a	a	b	b	a	a	a	b	a	a	a	b	b	a	a	a	b	a	b	a	b	a	b	a	a	a	a	a	a	b	b	a	b	a	b	a	a	b	a	a	a	b	a	a
Marker4735190	a	b	a	a	b	a	a	b	b	a	a	a	b	a	a	a	b	b	a	a	a	b	a	b	a	b	a	b	a	a	a	a	a	a	b	b	a	b	a	b	a	a	b	a	a	a	b	a	a
Marker4931244	a	b	a	a	b	a	a	b	b	a	a	a	b	a	a	a	b	b	a	a	a	b	a	b	a	b	a	b	a	a	a	a	a	a	b	b	a	b	a	b	a	a	b	a	a	a	b	a	a
Marker4723702	a	b	a	a	b	a	a	b	b	a	a	a	b	a	a	a	b	b	a	a	a	b	a	b	a	b	a	b	a	a	a	a	a	a	b	b	a	b	a	b	a	a	b	a	a	a	b	a	a
Marker4708611	a	b	a	a	b	a	a	b	b	a	a	a	b	a	a	a	b	b	a	a	a	b	a	b	a	b	a	b	a	a	a	a	a	a	b	b	a	b	a	b	a	a	b	a	a	a	b	a	a
Marker4868474	a	b	a	a	b	a	a	b	b	a	a	a	b	a	a	a	b	b	a	a	a	b	a	b	a	b	a	b	a	a	a	a	a	a	b	b	a	b	a	b	a	a	b	a	a	a	b	a	a
Marker4794358	a	b	a	a	b	a	a	b	b	a	a	a	b	a	a	a	b	b	a	a	a	b	a	b	a	b	a	b	a	a	a	a	a	a	b	b	a	b	a	b	a	a	b	a	a	a	b	a	a
Marker4865971	a	b	a	a	b	a	a	b	b	a	a	a	b	a	a	a	b	b	a	a	a	b	a	b	a	b	a	b	a	a	a	a	a	a	b	b	a	b	a	b	a	a	b	a	a	a	b	a	a
Marker4789892	a	b	a	a	b	a	a	b	b	a	a	a	b	a	a	a	b	b	a	a	a	b	a	b	a	b	a	b	a	a	a	a	a	a	b	b	a	b	a	b	a	a	b	a	a	a	b	a	a
Marker4606762	a	b	a	a	b	a	a	b	b	a	a	a	b	a	a	a	b	b	a	a	a	b	a	b	a	b	a	b	a	a	a	a	a	a	b	b	a	b	a	b	a	a	b	a	a	a	b	a	a
Marker4863605	a	b	a	a	b	a	a	b	b	a	a	a	b	a	a	a	b	b	a	a	a	b	a	b	a	b	a	b	a	a	a	a	a	a	b	b	a	b	a	b	a	a	b	a	a	a	b	a	a
Marker4648293	a	b	a	a	b	a	a	b	b	a	a	a	b	a	a	a	b	b	a	a	a	b	a	b	a	b	a	b	a	a	a	a	a	a	b	b	a	b	a	b	a	a	b	a	a	a	b	a	a
Marker4761647	a	b	a	a	b	a	a	b	b	a	a	a	b	a	a	a	b	b	a	a	a	b	a	b	a	b	a	b	a	a	a	a	a	a	b	b	a	b	a	b	a	a	b	a	a	a	b	a	a
Marker4721627	a	b	a	a	b	a	a	b	b	a	a	a	b	a	a	a	b	b	a	a	a	b	a	b	a	b	a	b	a	a	a	a	a	a	b	b	a	b	a	b	a	a	b	a	a	a	b	a	a
Marker4724360	a	b	a	a	b	a	a	b	b	a	a	a	b	a	a	a	b	b	a	a	a	b	a	b	a	b	a	b	a	a	a	a	a	a	b	b	a	b	a	b	a	a	b	a	a	a	b	a	a
Marker4617533	a	b	a	a	b	a	a	b	b	a	a	a	b	a	a	a	b	b	a	a	a	b	a	b	a	b	a	b	a	a	a	a	a	a	b	b	a	b	a	b	a	a	b	a	a	a	b	a	a
Marker4806382	a	b	a	a	b	a	a	b	b	a	a	a	b	a	a	a	b	b	a	a	a	b	a	b	a	b	a	b	a	a	a	a	a	a	b	b	a	b	a	b	a	a	b	a	a	a	b	a	a
Marker4846331	a	b	a	a	b	a	a	b	b	a	a	a	b	a	a	a	b	b	a	a	a	b	a	b	a	b	a	b	a	a	a	a	a	a	b	b	a	b	a	b	a	a	b	a	a	a	b	a	a
Marker4675602	a	b	a	a	b	a	a	b	b	a	a	a	b	a	a	a	b	b	a	a	a	b	a	b	a	b	a	b	a	a	a	a	a	a	b	b	a	b	a	b	a	a	b	a	a	a	b	a	a
Marker4829753	a	b	a	a	b	a	a	b	b	a	a	a	b	a	a	a	b	b	a	a	a	b	a	b	a	b	a	b	a	a	a	a	a	a	b	b	a	b	a	b	a	a	b	a	a	a	b	a	a
Marker4639895	a	b	a	a	b	a	a	b	b	a	a	a	b	a	a	a	b	b	a	a	a	b	a	b	a	b	a	b	a	a	a	a	a	a	b	b	a	b	a	b	a	a	b	a	a	a	b	a	a
Marker4913394	a	b	a	a	b	a	a	b	b	a	a	a	b	a	a	a	b	b	a	a	a	b	a	b	a	b	a	b	a	a	a	a	a	a	b	b	a	b	a	b	a	a	b	a	a	a	b	a	a
Marker4594831	a	b	a	a	b	a	a	b	b	a	a	a	b	a	a	a	b	b	a	a	a	b	a	b	a	b	a	b	a	a	a	a	a	a	b	b	a	b	a	b	a	a	b	a	a	a	b	a	a
Marker4611638	a	b	a	a	b	a	a	b	b	a	a	a	b	a	a	a	b	b	a	a	a	b	a	b	a	b	a	b	a	a	a	a	a	a	b	b	a	b	a	b	a	a	b	a	a	a	b	a	a
Marker4904187	a	b	a	a	b	a	a	b	b	a	a	a	b	a	a	a	b	b	a	a	a	b	a	b	a	b	a	b	a	a	a	a	a	a	b	b	a	b	a	b	a	a	b	a	a	a	b	a	a
Marker4938220	a	b	a	a	b	a	a	b	b	a	a	a	b	a	a	a	b	b	a	a	a	b	a	b	a	b	a	b	a	a	a	a	a	a	b	b	a	b	a	b	a	a	b	a	a	a	b	a	a
Marker4695893	a	b	a	a	b	a	a	b	b	a	a	a	b	a	a	a	b	b	a	a	a	b	a	b	a	b	a	b	a	a	a	a	a	a	b	b	a	b	a	b	a	a	b	a	a	a	b	a	a
Marker4642659	a	b	a	a	b	a	a	b	b	a	a	a	b	a	a	a	b	b	a	a	a	b	a	b	a	b	a	b	a	a	a	a	a	a	b	b	a	b	a	b	a	a	b	a	a	a	b	a	a
Marker4588811	a	b	a	a	b	a	a	b	b	a	a	a	b	a	a	a	b	b	a	a	a	b	a	b	a	b	a	b	a	a	a	a	a	a	b	b	a	b	a	b	a	a	b	a	a	a	b	a	a
Marker4682180	a	b	a	a	b	a	a	b	b	a	a	a	b	a	a	a	b	b	a	a	a	b	a	b	a	b	a	b	a	a	a	a	a	a	b	b	a	b	a	b	a	a	b	a	a	a	b	a	a
Marker4613162	a	b	a	a	b	a	a	b	b	a	a	a	b	a	a	a	b	b	a	a	a	b	a	b	a	b	a	b	a	a	a	a	a	a	b	b	a	b	a	b	a	a	b	a	a	a	b	a	a
Marker4875844	a	b	a	a	b	a	a	b	b	a	a	a	b	a	a	a	b	b	a	a	a	b	a	b	a	b	a	b	a	a	a	a	a	a	b	b	a	b	a	b	a	a	b	a	a	a	b	a	a
Marker4605214	a	b	a	a	b	a	a	b	b	a	a	a	b	a	a	a	b	b	a	a	a	b	a	b	a	b	a	b	a	a	a	a	a	a	b	b	a	b	a	b	a	a	b	a	a	a	b	a	a
Marker4610116	a	b	a	a	b	a	a	b	b	a	a	a	b	a	a	a	b	b	a	a	a	b	a	b	a	b	a	b	a	a	a	a	a	a	b	b	a	b	a	b	a	a	b	a	a	a	b	a	a
Marker4587778	a	b	a	a	b	a	a	b	b	a	a	a	b	a	a	a	b	b	a	a	a	b	a	b	a	b	a	b	a	a	a	a	a	a	b	b	a	b	a	b	a	a	b	a	a	a	b	a	a
Marker4795944	a	b	a	a	b	a	a	b	b	a	a	a	b	a	a	a	b	b	a	a	a	b	a	b	a	b	a	b	a	a	a	a	a	a	b	b	a	b	a	b	a	a	b	a	a	a	b	a	a
Marker4700882	a	b	a	a	b	a	a	b	b	a	a	a	b	a	a	a	b	b	a	a	a	b	a	b	a	b	a	b	a	a	a	a	a	a	b	b	a	b	a	b	a	a	b	a	a	a	b	a	a
Marker4789971	a	b	a	a	b	a	a	b	b	a	a	a	b	a	a	a	b	b	a	a	a	b	a	b	a	b	a	b	a	a	a	a	a	a	b	b	a	b	a	b	a	a	b	a	a	a	b	a	a
Marker4760895	a	b	a	a	b	a	a	b	b	a	a	a	b	a	a	a	b	b	a	a	a	b	a	b	a	b	a	b	a	a	a	a	a	a	b	b	a	b	a	b	a	a	b	a	a	a	b	a	a
Marker4769705	a	b	a	a	b	a	a	b	b	a	a	a	b	a	a	a	b	b	a	a	a	b	a	b	a	b	a	b	a	a	a	a	a	a	b	b	a	b	a	b	a	a	b	a	a	a	b	a	a
Marker4829283	a	b	a	a	b	a	a	b	b	a	a	a	b	a	a	a	b	b	a	a	a	b	a	b	a	b	a	b	a	a	a	a	a	a	b	b	a	b	a	b	a	a	b	a	a	a	b	a	a
Marker4843293	a	a	a	a	b	a	a	b	b	a	a	a	b	a	a	a	b	a	a	a	a	b	a	b	a	b	a	b	a	a	a	a	a	a	b	b	b	b	a	b	a	a	b	a	a	a	b	a	a
Marker4719227	a	a	a	a	b	b	a	b	a	a	a	b	b	a	a	a	b	a	a	a	a	b	a	b	a	b	a	b	a	a	a	a	a	a	a	a	b	b	a	b	a	a	b	a	a	b	b	a	a
Marker4584679	a	a	b	a	b	b	a	b	a	a	a	b	b	a	a	b	b	a	a	a	a	b	a	b	a	b	a	b	b	a	a	a	b	a	a	a	b	b	a	b	b	a	b	a	a	b	b	a	a
Marker4766702	a	a	b	a	b	b	b	b	a	a	a	b	b	b	a	b	b	a	a	a	a	a	a	b	a	a	a	a	b	a	a	a	b	a	a	a	b	b	a	b	b	a	b	a	a	b	b	a	a
Marker4609005	a	a	b	a	b	b	b	b	a	a	a	b	b	b	a	b	b	a	a	a	a	a	a	a	a	a	a	a	b	a	a	a	b	a	a	a	b	b	a	b	b	a	b	a	a	b	b	a	a
Marker4724668	b	a	b	a	b	b	b	b	a	a	a	b	b	b	a	b	b	a	a	a	a	b	a	a	b	a	a	a	b	a	a	a	b	a	a	a	b	b	a	b	b	a	b	a	a	b	b	a	a
Marker4755711	a	a	b	a	b	b	b	b	a	a	a	b	b	b	a	b	b	a	a	a	a	a	a	a	a	a	a	a	b	a	a	a	b	a	a	a	b	b	a	b	b	a	b	a	a	b	b	a	a
Marker4879245	a	a	b	a	b	b	b	b	a	a	a	b	b	b	a	b	b	a	a	a	a	a	a	a	a	a	a	a	b	a	a	a	b	a	a	a	b	b	a	b	b	a	b	a	a	b	b	a	a
Marker4608122	a	a	b	a	b	b	b	b	a	a	a	b	b	b	a	b	b	a	a	a	a	a	a	a	a	a	a	a	b	a	a	a	b	a	a	a	b	b	a	b	b	a	b	b	b	b	b	a	a
Marker4666534	b	a	b	a	b	b	b	b	a	a	b	b	b	b	a	b	b	a	a	a	a	a	a	a	b	a	a	a	b	a	a	a	b	a	a	a	b	b	a	b	b	a	b	b	b	b	b	a	a
Marker4706727	b	a	b	b	b	b	b	b	a	a	b	b	b	b	b	b	b	a	a	a	a	a	a	a	b	a	a	a	b	b	a	b	b	a	a	a	b	b	a	b	b	a	b	b	b	b	b	b	a
Marker1223850	a	b	a	b	a	a	b	a	b	a	h	b	a	b	b	a	a	b	a	a	a	a	b	b	a	b	a	b	a	a	a	a	a	b	b	b	a	a	a	b	b	b	a	b	b	a	a	b	b
Marker1369409	a	b	a	b	a	a	b	a	b	a	h	b	a	b	b	a	a	b	a	a	a	a	b	b	a	b	a	b	a	a	a	a	a	b	b	b	a	a	a	b	b	b	a	b	b	a	a	b	b
Marker1236599	a	b	a	b	a	a	b	a	b	a	h	b	a	b	b	a	a	b	a	a	a	a	b	b	a	b	a	b	a	a	a	a	a	b	b	b	a	a	a	b	b	b	a	b	b	a	a	b	b
Marker1206776	a	b	a	b	a	b	b	a	b	a	h	b	a	b	b	a	a	b	a	a	a	a	b	b	a	b	a	b	a	a	a	a	a	b	a	b	b	a	a	b	b	b	a	b	b	a	a	b	b
Marker1175618	a	b	a	b	a	b	b	a	b	a	h	b	a	b	b	a	a	b	a	a	a	a	b	b	a	b	a	b	a	a	a	a	a	b	a	b	b	a	a	b	b	b	a	b	b	a	a	b	b
Marker1330882	a	b	a	b	a	b	b	a	b	a	h	b	a	b	b	a	a	b	a	a	a	a	b	b	a	b	a	b	a	a	a	a	a	b	a	b	b	a	a	b	b	b	a	b	b	a	a	b	b
Marker1173468	a	b	a	b	a	b	b	a	b	a	h	b	a	b	b	a	a	b	a	a	a	a	b	b	a	b	a	b	a	a	a	a	a	b	a	b	b	a	a	b	b	b	a	b	b	a	a	b	b
Marker1100908	a	b	a	b	a	b	b	a	b	a	h	b	a	b	b	a	a	b	a	a	a	a	b	b	a	b	a	b	a	a	a	a	a	b	a	b	b	a	a	b	b	b	a	b	b	a	a	b	b
Marker1352684	a	b	a	b	a	b	b	a	b	a	h	b	a	b	b	a	a	b	a	a	a	a	b	b	a	b	a	b	a	a	a	a	a	b	a	b	b	a	a	b	b	b	a	b	b	a	a	b	b
Marker1390673	a	b	a	b	a	b	b	a	b	a	h	b	a	b	b	a	a	b	a	a	a	a	b	b	a	b	a	b	a	a	a	a	a	b	a	b	b	a	a	b	b	b	a	b	b	a	a	b	b
Marker1207005	a	b	a	b	a	b	b	a	b	a	h	b	a	b	b	a	a	b	a	a	a	a	b	b	a	b	a	b	a	a	a	a	a	b	a	b	b	a	a	b	b	b	a	b	b	a	a	b	b
Marker1252192	a	b	a	b	a	b	b	a	b	a	h	b	a	b	b	a	a	b	a	a	a	a	b	b	a	b	a	b	a	a	a	a	a	b	a	b	b	a	a	b	b	b	a	b	b	a	a	b	b
Marker1099425	a	b	a	b	a	b	b	a	b	a	h	b	a	b	b	a	a	b	a	a	a	a	b	b	a	b	a	b	a	a	a	a	a	b	a	b	b	a	a	b	b	b	a	b	b	a	a	b	b
Marker1190452	a	b	a	b	a	b	b	a	b	a	h	b	a	b	b	a	a	b	a	a	a	a	b	b	a	b	a	b	a	a	a	a	a	b	a	b	b	a	a	b	b	b	a	b	b	a	a	b	b
Marker1208559	a	b	a	b	a	b	b	a	b	a	h	b	a	b	b	a	a	b	a	a	a	a	b	b	a	b	a	b	a	a	a	a	a	b	a	b	b	a	a	b	b	b	a	b	b	a	a	b	b
Marker1377446	a	b	a	b	a	b	b	a	b	a	h	b	a	b	b	a	a	b	a	a	a	a	b	b	a	b	a	b	a	a	a	a	a	b	a	b	b	a	a	b	b	b	a	b	b	a	a	b	b
Marker1094464	a	b	a	b	a	b	b	a	b	a	h	b	a	b	b	a	a	b	a	a	a	a	b	b	a	b	a	b	a	a	a	a	a	b	a	b	b	a	a	b	b	b	a	b	b	a	a	b	b
Marker1160176	a	b	a	b	a	b	b	a	b	a	h	b	a	b	b	a	a	b	a	a	a	a	b	b	a	b	a	b	a	a	a	a	a	b	a	b	b	a	a	b	b	b	a	b	b	a	a	b	b
Marker1339449	a	b	a	b	a	b	b	a	b	a	h	b	a	b	b	a	a	b	a	a	a	a	b	b	a	b	a	b	a	a	a	a	a	b	a	b	b	a	a	b	b	b	a	b	b	a	a	b	b
Marker1374315	a	b	a	b	a	b	b	a	b	a	h	b	a	b	b	a	a	b	a	a	a	a	b	b	a	b	a	b	a	a	a	a	a	b	a	b	b	a	a	b	b	b	a	b	b	a	a	b	b
Marker1404653	a	b	a	b	a	b	b	a	b	a	h	b	a	b	b	a	a	b	a	a	a	a	b	b	a	b	a	b	a	a	a	a	a	b	a	b	b	a	a	b	b	b	a	b	b	a	a	b	b
Marker1407985	a	b	a	b	a	b	b	a	b	a	h	b	a	b	b	a	a	b	a	a	a	a	b	b	a	b	a	b	a	a	a	a	a	b	a	b	b	a	a	b	b	b	a	b	b	a	a	b	b
Marker1365620	a	b	a	b	a	b	b	a	b	a	h	b	a	b	b	a	a	b	a	a	a	a	b	b	a	b	a	b	a	a	a	a	a	b	a	b	b	a	a	b	b	b	a	b	b	a	a	b	b
Marker1291848	a	b	a	b	a	b	b	a	b	a	h	b	a	b	b	a	a	b	a	a	a	a	b	b	a	b	a	b	a	a	a	a	a	b	a	b	b	a	a	b	b	b	a	b	b	a	a	b	b
Marker1067025	a	b	a	b	a	b	b	a	a	a	h	a	a	b	b	a	a	b	a	a	a	a	b	b	a	b	a	b	a	a	a	a	a	b	a	a	b	a	a	b	b	b	a	b	b	a	a	b	b
Marker1418843	a	b	a	b	a	b	b	a	a	a	h	a	a	b	b	a	a	b	a	a	a	a	b	b	a	b	a	b	a	a	a	a	a	b	a	a	b	a	a	b	b	b	a	b	b	a	a	b	b
Marker1225199	a	b	a	b	a	b	b	a	a	a	h	a	a	b	b	a	a	b	a	a	a	a	b	b	a	b	a	b	a	a	a	a	a	b	a	a	b	a	a	b	b	b	a	b	b	a	a	b	b
Marker1162192	a	b	a	b	a	b	b	a	a	a	h	a	a	b	b	a	a	b	a	a	a	a	b	b	a	b	a	b	a	a	a	a	a	b	a	a	b	a	a	b	b	b	a	b	b	a	a	b	b
Marker1142215	a	b	a	b	a	b	b	a	a	a	h	a	a	b	b	a	a	b	a	a	a	a	b	b	a	b	a	b	a	a	a	a	a	b	a	a	b	a	a	b	b	b	a	b	b	a	a	b	b
Marker1334767	a	b	a	b	a	b	b	a	a	a	h	a	a	b	b	a	a	b	a	a	a	a	b	b	a	b	a	b	a	a	a	a	a	b	a	a	b	a	a	b	b	b	a	b	b	a	a	b	b
Marker1341121	a	b	a	b	a	b	b	a	a	a	h	a	a	b	b	a	a	b	a	a	a	a	b	b	a	b	a	b	a	a	a	a	a	b	a	a	b	a	a	b	b	b	a	b	b	a	a	b	b
Marker1115605	a	b	a	b	a	b	b	a	a	a	h	a	a	b	b	a	a	b	a	a	a	a	b	b	a	b	a	b	a	a	a	a	a	b	a	a	b	a	a	b	b	b	a	b	b	a	a	b	b
Marker1053573	a	b	a	b	a	b	b	a	a	a	h	a	a	b	b	a	a	b	a	a	a	a	b	b	a	b	a	b	a	a	a	a	a	b	a	a	b	a	a	b	b	b	a	b	b	a	a	b	b
Marker1263283	a	b	a	b	a	b	b	a	a	a	h	a	a	b	b	a	a	b	a	a	a	a	b	b	a	b	a	b	a	a	a	a	a	b	a	a	b	a	a	b	b	b	a	b	b	a	a	b	b
Marker1134499	a	a	a	b	a	b	b	a	a	a	h	a	a	b	b	a	a	a	a	a	a	a	b	b	a	b	a	b	a	a	a	a	a	b	a	a	b	a	a	b	b	b	a	b	b	a	a	b	b
Marker1268307	a	a	a	b	a	b	b	a	a	a	h	a	a	b	b	a	a	a	a	a	a	a	b	b	a	b	a	b	a	a	a	a	a	b	a	a	b	a	a	b	b	b	a	b	b	a	a	b	b
Marker1360032	a	a	a	b	a	b	b	a	a	a	h	a	a	b	b	a	a	a	a	a	a	a	b	b	a	b	a	b	a	a	a	a	a	b	a	a	b	a	a	b	b	b	a	b	b	a	a	b	b
Marker1065359	a	a	a	b	a	b	b	a	a	a	h	a	a	b	b	a	a	a	a	a	a	a	b	b	a	b	a	b	a	a	a	a	a	b	a	a	b	a	a	b	b	b	a	b	b	a	a	b	b
Marker1328088	a	a	a	b	a	b	b	a	a	a	h	a	a	b	b	a	a	a	a	a	a	a	b	b	a	b	a	b	a	a	a	a	a	b	a	a	b	a	a	b	b	b	a	b	b	a	a	b	b
Marker1117201	a	a	a	b	a	b	b	a	a	a	h	a	a	b	b	a	a	a	b	a	a	a	b	b	a	b	a	b	a	a	a	a	a	b	a	a	b	a	a	a	b	b	a	b	b	a	a	b	b
Marker1224256	a	a	a	b	a	b	b	a	a	a	h	a	a	b	b	a	a	a	b	a	a	a	b	b	a	b	a	b	a	a	a	a	a	b	a	a	b	a	a	a	b	b	a	b	b	a	a	b	b
Marker1207879	a	a	a	b	a	b	b	a	a	a	h	a	a	b	b	a	a	a	b	a	a	a	b	b	a	b	a	b	a	a	a	a	a	b	a	a	b	a	a	a	b	b	a	b	b	a	a	b	b
Marker1138398	a	a	b	b	a	b	b	a	a	a	h	a	a	b	b	a	a	a	b	a	a	a	a	b	a	b	b	b	a	a	a	a	a	b	a	a	b	a	a	a	b	b	a	b	b	a	a	b	b
Marker1187225	a	a	b	b	a	b	b	a	a	a	h	a	a	b	b	a	a	a	b	a	a	a	a	b	a	b	b	b	a	a	a	a	a	b	a	a	b	a	a	a	b	b	a	b	b	a	a	b	b
Marker1390744	a	a	b	b	a	b	b	a	a	a	h	a	a	b	b	a	a	a	b	a	b	a	a	b	a	b	b	b	a	a	a	a	b	b	a	a	b	a	a	a	b	b	a	b	b	a	a	b	b
Marker1229991	a	a	b	b	a	b	b	a	a	a	h	a	a	b	b	a	a	a	b	a	b	a	a	b	a	b	b	b	a	a	a	a	b	b	a	a	b	a	a	a	b	b	a	b	b	a	a	b	b
Marker1159504	a	a	b	b	a	b	b	a	a	a	h	a	a	b	b	a	a	a	b	a	b	a	a	b	a	b	b	b	a	a	a	a	b	b	a	a	b	a	a	a	b	b	a	b	b	a	a	b	b
Marker1342160	a	a	b	b	a	b	b	a	a	a	h	a	a	b	b	a	a	a	b	a	b	a	a	b	a	b	b	b	a	a	a	a	b	b	a	a	b	a	a	a	b	b	a	b	b	a	a	b	b
Marker1059083	a	a	b	b	a	b	b	a	a	a	h	a	a	b	b	a	a	a	b	a	b	a	a	b	a	b	b	b	a	a	a	a	b	b	a	a	b	a	a	a	b	b	a	b	b	a	a	b	b
Marker1123555	a	a	b	b	a	b	b	a	a	a	h	a	a	b	b	a	a	a	b	a	b	a	a	b	a	b	b	b	a	a	a	a	b	b	a	a	b	a	a	a	b	b	a	b	b	a	a	b	b
Marker1310785	a	a	b	b	a	b	b	a	a	a	h	a	a	b	b	a	a	a	b	a	b	a	a	b	a	b	b	b	a	a	a	a	b	b	a	a	b	a	a	a	b	b	a	b	b	a	a	b	b
Marker1155842	a	a	b	b	a	b	b	a	a	a	h	a	a	b	b	a	a	a	b	a	b	a	a	b	a	b	b	b	a	a	a	a	b	b	a	a	b	a	a	a	b	b	a	b	b	a	a	b	b
Marker1064388	a	a	b	b	a	b	b	a	a	a	h	a	a	b	b	a	a	a	b	a	b	a	a	b	a	b	b	b	a	a	a	a	b	b	a	a	b	a	a	a	b	b	a	b	b	a	a	b	b
Marker1185309	a	a	b	b	a	b	b	a	a	a	h	a	a	b	b	a	a	a	b	a	b	a	a	b	a	b	b	b	a	a	a	a	b	b	a	a	b	a	a	a	b	b	a	b	b	a	a	b	b
Marker1214539	a	a	b	b	a	b	b	a	a	a	h	a	a	b	b	a	a	a	b	a	b	a	a	b	a	b	b	b	a	a	a	a	b	b	a	a	b	a	a	a	b	b	a	b	b	a	a	b	b
Marker1131938	a	a	b	b	a	b	b	a	a	a	h	a	a	b	b	a	a	a	b	a	b	a	a	b	a	b	b	b	a	a	a	a	b	b	a	a	b	a	a	a	b	b	a	b	b	a	a	b	b
Marker1333456	a	a	b	b	a	b	b	a	a	a	h	a	a	b	b	a	a	a	b	a	b	a	a	b	a	b	b	b	a	a	a	a	b	b	a	a	b	a	a	a	b	b	a	b	b	a	a	b	b
Marker1330716	a	a	b	b	a	b	b	a	a	a	h	a	a	b	b	a	a	a	b	a	b	a	a	b	a	b	b	b	a	a	a	a	b	b	a	a	b	a	a	a	b	b	a	b	b	a	a	b	b
Marker1084746	a	a	b	b	a	b	b	a	a	a	h	a	a	b	b	a	a	a	b	a	b	a	a	b	a	b	b	b	a	a	a	a	b	b	a	a	b	a	a	a	b	b	a	b	b	a	a	b	b
Marker1405421	a	a	b	b	a	b	b	a	a	a	h	a	a	b	b	a	a	a	b	a	b	a	a	b	a	b	b	b	a	a	a	a	b	b	a	a	b	a	a	a	b	b	a	b	b	a	a	b	b
Marker1242028	a	a	b	a	a	b	b	a	a	a	h	a	a	b	b	a	a	a	b	a	b	a	a	b	a	b	b	b	a	a	a	a	b	b	a	a	b	a	a	a	b	b	a	b	b	a	a	b	b
Marker1164623	a	a	b	a	a	b	b	a	a	a	h	a	a	b	b	a	a	a	b	a	b	a	a	b	a	b	b	b	a	a	a	a	b	b	a	a	b	a	a	a	b	b	a	b	b	a	a	b	b
Marker1188461	a	a	b	a	a	b	b	a	a	a	h	a	a	b	b	a	a	a	b	a	b	a	a	b	a	b	b	b	a	a	a	a	b	b	a	a	b	a	a	a	b	b	a	b	b	a	a	b	b
Marker1195141	a	a	b	a	a	b	b	a	a	a	h	a	a	b	b	a	a	a	b	a	b	a	a	b	a	b	b	b	a	a	a	a	b	b	a	a	b	a	a	a	b	b	a	b	b	a	a	b	b
Marker1215995	a	a	b	a	a	b	b	a	a	a	h	a	a	b	b	a	a	a	b	a	b	a	a	b	a	b	b	b	a	a	a	a	b	b	a	a	a	a	a	b	b	b	a	b	b	a	a	b	b
Marker1096767	a	a	b	a	a	b	b	a	a	a	h	a	a	b	b	a	a	a	b	a	b	a	a	b	a	b	b	b	a	a	a	a	b	b	a	a	a	a	a	b	b	b	a	b	b	a	a	b	b
Marker1209909	a	a	b	a	a	b	b	a	a	a	h	a	a	b	b	a	a	a	b	a	b	a	a	b	a	b	b	b	a	a	a	a	b	b	a	a	a	a	a	b	b	b	a	b	b	a	a	b	b
Marker1371132	a	a	b	a	a	a	a	a	a	a	h	a	a	b	b	a	a	a	b	a	b	a	a	b	a	b	b	b	a	a	a	a	b	b	a	a	a	a	a	b	b	b	a	b	b	a	a	b	b
Marker1308258	a	a	b	a	a	a	a	a	a	a	h	a	a	b	b	a	a	a	b	a	b	a	a	b	a	b	b	b	a	a	a	a	b	b	a	a	a	a	a	b	b	b	a	b	b	a	a	b	b
Marker1303035	a	a	b	a	a	a	a	a	a	a	b	a	a	b	b	a	a	a	b	a	b	a	a	b	a	b	b	b	a	a	a	a	b	b	a	a	a	a	a	b	b	b	a	b	b	a	a	b	b
Marker1293673	a	a	b	a	a	a	a	a	a	a	b	a	a	b	b	a	a	a	b	a	b	a	a	b	a	b	b	b	a	a	a	a	b	b	a	a	a	a	a	b	b	b	a	b	b	a	a	b	b
Marker1319627	a	a	b	a	a	a	a	a	a	a	b	a	a	b	b	a	a	a	b	a	b	a	a	b	a	b	b	b	a	a	a	a	b	b	a	a	a	a	a	b	h	b	a	b	b	a	a	b	b
Marker1235947	a	a	b	a	a	a	a	a	a	a	b	a	a	b	b	a	a	a	b	a	b	a	a	b	a	b	b	b	a	a	a	a	b	b	a	a	a	a	a	b	h	b	a	b	b	a	a	b	b
Marker1060433	a	a	b	a	a	a	a	a	a	a	b	a	a	b	b	a	a	a	b	a	b	a	a	b	a	b	b	b	a	a	a	a	b	b	a	a	a	a	a	b	h	b	a	b	b	a	a	b	b
Marker1084597	a	a	b	a	a	a	a	a	a	a	b	a	a	b	b	a	a	a	b	a	b	a	a	b	a	b	b	b	a	a	a	a	b	b	a	a	a	a	a	b	h	b	a	b	b	a	a	b	b
Marker1148849	a	a	b	a	a	a	a	a	a	a	b	a	a	b	b	a	a	a	b	a	b	a	a	b	a	b	b	b	a	a	a	a	b	b	a	a	a	a	a	b	h	b	a	b	b	a	b	b	b
Marker1325379	a	a	b	a	a	a	a	a	a	a	b	a	a	b	b	a	a	a	b	a	b	a	a	b	a	b	b	b	a	a	a	a	b	b	a	a	a	b	a	b	h	b	a	b	b	a	b	b	b
Marker1122132	a	a	b	a	a	a	a	a	a	a	b	a	b	b	b	a	a	a	b	a	b	a	a	b	a	b	b	b	a	a	a	a	b	b	a	a	a	b	a	b	h	b	a	b	b	a	b	b	b
Marker1253983	a	a	b	a	a	a	a	a	a	a	b	a	b	b	b	a	a	a	b	a	b	a	a	b	a	b	b	b	a	a	a	a	b	b	a	a	a	b	a	b	h	b	a	b	b	a	b	b	b
Marker1249814	a	a	b	a	a	a	a	a	a	a	b	a	b	b	b	a	a	a	b	a	b	a	a	b	a	b	b	b	a	a	a	a	b	b	a	a	a	b	a	b	h	b	a	b	b	a	b	b	b
Marker1307359	a	a	b	a	a	a	a	b	a	a	b	a	b	b	b	a	a	a	b	a	b	a	a	b	a	b	b	b	a	a	a	a	b	b	a	a	a	b	a	b	h	b	a	b	b	a	b	b	b
Marker1346795	a	a	b	a	a	a	a	b	a	a	b	a	b	b	b	a	a	a	b	a	b	a	a	b	a	b	b	b	a	a	a	a	b	b	a	a	a	b	a	b	h	b	a	b	b	a	b	b	b
Marker1177920	a	a	b	a	a	a	a	b	a	a	b	a	b	b	b	a	a	a	b	a	b	a	a	b	a	b	a	b	a	a	a	a	b	b	a	a	a	b	a	b	h	b	a	b	b	a	b	b	b
Marker1187567	a	a	b	a	a	a	a	b	a	a	b	a	b	b	b	a	a	a	b	a	b	a	a	b	a	b	a	b	a	a	a	a	b	b	a	a	a	b	a	b	h	b	a	b	b	a	b	b	b
Marker1378015	a	a	b	a	a	a	a	b	a	a	b	a	b	b	b	a	a	a	b	a	b	a	a	b	a	b	a	b	a	a	a	a	a	b	a	a	a	b	a	b	h	b	a	b	b	a	b	b	b
Marker1136103	a	a	b	a	a	a	a	b	a	a	b	a	b	b	b	a	a	a	b	a	b	a	a	b	a	b	a	b	a	a	a	a	a	b	a	a	a	b	a	b	h	b	a	b	b	a	b	b	b
Marker1370346	a	a	b	a	a	a	a	b	a	a	b	a	b	b	b	a	a	a	b	a	b	a	a	b	a	b	a	b	a	a	a	a	a	b	a	a	a	b	a	b	h	b	a	b	b	a	b	b	b
Marker1380536	a	a	b	a	a	a	a	b	a	a	b	a	b	b	b	a	a	a	b	a	b	a	a	b	a	b	a	b	a	a	a	a	a	b	a	a	a	b	a	b	h	b	a	b	b	a	b	b	b
Marker1098111	a	a	b	a	a	a	a	b	a	a	h	a	b	b	b	a	a	a	b	a	b	a	a	b	a	b	a	b	a	a	a	a	a	b	a	a	a	b	a	b	h	b	a	b	b	a	b	b	b
Marker1152307	a	a	b	a	a	a	a	b	a	a	h	a	b	b	b	a	a	a	b	a	b	a	a	b	a	b	a	b	a	a	a	a	a	b	a	a	a	b	a	b	h	b	a	b	b	a	b	b	b
Marker1038588	a	a	b	a	a	a	a	b	a	a	h	a	b	b	b	a	a	a	b	a	b	a	a	b	a	b	a	b	a	a	a	a	a	b	a	a	a	b	a	b	h	b	a	b	b	a	b	b	b
Marker1373606	a	a	b	a	a	a	a	b	a	a	h	a	b	b	b	a	a	a	b	a	b	a	a	b	a	b	a	b	a	a	a	a	a	b	a	a	a	b	a	b	h	b	a	b	b	a	b	b	b
Marker1297108	a	a	b	a	a	a	a	b	a	a	h	a	b	b	b	a	a	a	b	a	b	a	a	b	a	b	a	b	a	a	a	a	a	b	a	a	a	b	a	b	h	b	a	b	b	a	b	b	b
Marker1301717	a	a	b	a	a	a	a	b	a	a	h	a	b	b	b	a	a	a	b	a	b	a	a	b	a	b	a	b	a	a	a	a	a	b	a	a	a	b	a	b	h	b	a	b	b	a	b	b	b
Marker1238670	a	a	b	a	a	a	a	b	a	a	h	a	b	b	b	a	a	a	b	a	b	a	a	b	a	b	a	b	a	a	a	a	a	b	a	a	a	b	a	b	h	b	a	b	b	a	b	b	b
Marker1383610	a	a	b	a	a	a	a	b	a	a	h	a	b	b	b	a	a	a	b	a	b	a	a	b	a	b	a	b	a	a	a	a	a	b	a	a	a	b	a	b	h	b	a	b	b	a	b	b	b
Marker1091389	a	a	b	a	a	a	a	b	a	a	h	a	b	b	b	a	a	a	b	a	b	a	a	b	a	b	a	b	a	a	a	a	a	b	a	a	a	b	a	b	h	b	a	b	b	a	b	b	b
Marker1329166	a	a	b	a	a	a	a	b	a	a	h	a	b	b	b	a	a	a	b	a	b	a	a	b	a	b	a	b	a	a	a	a	a	b	a	a	a	b	a	b	h	b	a	b	b	a	b	b	b
Marker1144676	a	a	b	a	a	a	a	b	a	a	h	a	b	b	b	a	a	a	b	a	b	a	a	b	a	b	a	b	a	a	a	a	a	b	a	a	a	b	a	b	h	b	a	b	b	a	b	b	b
Marker1388907	a	a	b	a	a	a	a	b	a	a	h	a	b	b	b	a	a	a	b	a	b	a	a	b	a	b	a	b	a	a	a	a	a	b	a	a	a	b	a	b	h	b	a	b	b	a	b	b	b
Marker1219286	a	a	b	a	a	a	a	b	a	a	h	a	b	b	b	a	a	a	b	a	b	a	a	b	a	b	a	b	a	a	a	a	a	b	a	a	a	b	a	b	h	b	a	b	b	a	b	b	b
Marker1306438	a	a	b	a	a	a	a	b	a	a	h	a	b	b	b	a	a	a	b	a	b	a	a	b	a	b	a	b	a	a	a	a	a	b	a	a	a	b	a	b	h	b	a	b	b	a	b	b	b
Marker1061720	a	a	b	a	a	a	a	b	a	a	h	a	b	b	b	a	a	a	b	a	b	a	a	b	a	b	a	b	a	a	a	a	a	b	a	a	a	b	a	b	h	b	a	b	b	a	b	b	b
Marker1179230	a	a	b	a	a	a	a	b	a	a	h	a	b	b	b	a	a	a	b	a	b	a	a	b	a	b	a	b	a	a	a	a	a	b	a	a	a	b	a	b	h	b	a	b	b	a	b	b	b
Marker1159801	a	a	b	a	a	a	a	b	a	a	h	a	b	b	b	a	a	a	b	a	b	a	a	b	a	b	a	b	a	a	a	a	a	b	a	a	a	b	a	b	h	b	a	b	b	a	b	b	b
Marker1087498	a	a	b	a	a	a	a	b	a	a	h	a	b	b	b	a	a	a	b	a	b	a	a	b	a	b	a	b	a	a	a	a	a	b	a	a	a	b	a	b	h	b	a	b	b	a	b	b	b
Marker1233924	a	a	b	a	a	a	a	b	a	a	h	a	b	b	b	a	a	a	b	a	b	a	a	b	a	b	a	b	a	a	a	a	a	b	a	a	a	b	a	b	h	b	a	b	b	a	b	b	b
Marker1155496	a	a	b	a	a	a	a	b	a	a	h	a	b	b	b	a	a	a	b	a	b	a	a	b	a	b	a	b	a	a	a	a	a	b	a	a	a	b	a	b	h	b	a	b	b	a	b	b	b
Marker1085516	a	a	b	a	a	a	a	b	a	a	h	a	b	b	b	a	a	a	b	a	b	a	a	b	a	b	a	b	a	a	a	a	a	b	a	a	a	b	a	b	h	b	a	b	b	a	b	b	b
Marker1093646	a	a	b	a	a	a	a	b	a	a	h	a	b	b	b	a	a	a	b	a	b	a	a	b	a	b	a	b	a	a	a	a	a	b	a	a	a	b	a	b	h	b	a	b	b	a	b	b	b
Marker1186420	a	a	b	a	a	a	a	b	a	a	h	a	b	b	b	a	a	a	b	a	b	a	a	b	a	b	a	b	a	a	a	a	a	b	a	a	a	b	a	b	h	b	a	b	b	a	b	b	b
Marker1367439	a	a	b	a	a	a	a	b	a	a	h	a	b	b	b	a	a	a	b	a	b	a	a	b	a	b	a	b	a	a	a	a	a	b	a	a	a	b	a	b	h	b	a	b	b	a	b	b	b
Marker1296855	a	a	b	a	a	a	a	b	a	a	h	a	b	b	b	a	a	a	b	a	b	a	a	b	a	b	a	b	a	a	a	a	a	b	a	a	a	b	a	b	h	b	a	b	b	a	b	b	b
Marker1065802	a	a	b	a	a	a	a	b	a	a	h	a	b	b	b	a	a	a	b	a	b	a	a	b	a	b	a	b	a	a	a	a	a	b	a	a	a	b	a	b	h	b	a	b	b	a	b	b	b
Marker1274720	a	a	b	a	a	a	a	b	a	a	h	a	b	b	b	a	a	a	b	a	b	a	a	b	a	b	a	b	a	a	a	a	a	b	a	a	a	b	a	b	h	b	a	b	b	a	b	b	b
Marker1176808	a	a	b	a	a	a	a	b	a	a	h	a	b	b	b	a	a	a	b	a	b	a	a	b	a	b	a	b	a	a	a	a	a	b	a	a	a	b	a	b	h	b	a	b	b	a	b	b	b
Marker1130129	a	a	b	a	a	a	a	b	a	a	h	a	b	b	b	a	a	a	b	a	b	a	a	b	a	b	a	b	a	a	a	a	a	b	a	a	a	b	a	b	h	b	a	b	b	a	b	b	b
Marker1098167	a	a	b	a	a	a	a	b	a	a	h	a	b	b	b	a	a	a	b	a	b	a	a	b	a	b	a	b	a	a	a	a	a	b	a	a	a	b	a	b	h	b	a	b	b	a	b	b	b
Marker1416606	a	a	b	a	a	a	a	b	a	a	h	a	b	b	b	a	a	a	b	a	b	a	a	b	a	b	a	b	a	a	a	a	a	b	a	a	a	b	a	b	h	b	a	b	b	a	b	b	b
Marker1136499	a	a	b	a	a	a	a	b	a	a	h	a	b	b	b	a	a	a	b	a	b	a	a	b	a	b	a	b	a	a	a	a	a	b	a	a	a	b	a	b	h	b	a	b	b	a	b	b	b
Marker1334906	a	a	b	a	a	a	a	b	a	a	h	a	b	b	b	a	a	a	b	a	b	a	a	b	a	b	a	b	a	a	a	a	a	b	a	a	a	b	a	b	h	b	a	b	b	a	b	b	b
Marker1073386	a	a	b	a	a	a	a	b	a	a	h	a	b	b	b	a	a	a	b	a	b	a	a	b	a	b	a	b	a	a	a	a	a	b	a	a	a	b	a	b	h	b	a	b	b	a	b	b	b
Marker1171635	a	a	b	a	a	a	a	b	a	a	b	a	b	b	b	a	a	a	b	a	b	a	a	b	a	b	a	b	a	a	a	a	a	b	a	a	a	b	a	b	h	b	a	b	b	a	b	b	b
Marker1251459	a	a	b	a	a	a	a	b	a	a	b	a	b	b	b	a	a	a	b	a	b	a	a	b	a	b	a	b	a	a	a	a	a	b	a	a	a	b	a	b	h	b	a	b	b	a	b	b	b
Marker1108899	a	a	b	a	a	a	a	b	a	a	b	a	b	b	b	a	a	a	b	a	b	a	a	b	a	b	a	b	a	a	a	a	a	b	a	a	a	b	a	b	h	b	a	b	b	a	b	b	b
Marker1395671	a	a	b	a	a	a	a	b	a	a	b	a	b	b	b	a	a	a	b	a	b	a	a	b	a	b	a	b	a	a	a	a	a	b	a	a	a	b	a	b	h	b	a	b	b	a	b	b	b
Marker1253785	a	a	b	a	a	a	a	b	a	a	b	a	b	b	b	a	a	a	b	a	b	a	a	b	a	b	a	b	a	a	a	a	a	b	a	a	a	b	a	b	h	b	a	b	b	a	b	b	b
Marker1058056	a	a	b	a	a	a	a	b	a	a	b	a	b	b	b	a	a	a	b	a	b	a	a	b	a	b	a	b	a	a	a	a	a	b	a	a	a	b	a	b	h	b	a	b	b	a	b	b	b
Marker1300170	a	a	b	a	a	a	a	b	a	a	b	a	b	b	b	a	a	a	b	a	b	a	a	b	a	b	a	b	a	a	a	a	a	b	a	a	a	b	a	b	h	b	a	b	b	a	b	b	b
Marker1418252	a	a	b	a	a	a	a	b	a	a	b	a	b	b	b	a	a	a	b	a	b	a	a	b	a	b	a	b	a	a	a	a	a	b	a	a	a	b	a	b	h	b	a	b	b	a	b	b	b
Marker1300048	a	a	b	a	a	a	a	b	a	a	b	a	b	b	b	a	a	a	b	a	b	a	a	b	a	b	a	b	a	a	a	a	a	b	a	a	a	b	a	b	h	b	a	b	b	a	b	b	b
Marker1224942	a	a	b	a	a	a	a	b	a	a	b	a	b	b	b	a	a	a	b	a	b	a	a	b	a	b	a	b	a	a	a	a	a	b	a	a	a	b	a	b	h	b	a	b	b	a	b	b	b
Marker1098034	a	a	b	a	a	a	a	b	a	a	b	a	b	b	b	a	a	a	b	a	b	a	a	b	a	b	a	b	a	a	a	a	a	b	a	a	a	b	a	b	h	b	a	b	b	a	b	b	b
Marker1398656	a	a	b	a	a	a	a	b	a	a	b	a	b	b	b	a	a	a	b	a	b	a	a	b	a	b	a	b	a	a	a	a	a	b	a	a	a	b	a	b	h	b	a	b	b	a	b	b	b
Marker1406624	a	a	b	a	a	a	a	b	a	a	b	a	b	b	b	a	a	a	b	a	b	a	a	b	a	b	a	b	a	a	a	a	a	b	a	a	a	b	a	b	h	b	a	b	b	a	b	b	b
Marker1234540	a	a	b	a	a	a	a	b	a	a	b	a	b	b	b	a	a	a	b	a	b	b	a	b	a	b	a	b	a	a	a	a	a	b	a	a	a	b	a	b	h	b	a	b	b	a	b	b	b
Marker1361230	a	a	b	a	a	a	a	b	a	a	b	a	b	b	b	a	a	a	b	a	b	b	a	b	a	b	a	b	a	a	a	a	a	b	a	a	a	b	a	b	h	b	a	b	b	a	b	b	b
Marker1082544	a	a	b	a	a	a	a	b	a	a	b	a	b	b	b	a	a	a	b	a	b	b	a	b	a	b	a	b	a	a	a	a	a	b	a	a	a	b	a	b	h	b	a	b	b	a	b	b	b
Marker1130240	a	a	b	a	a	a	a	b	a	a	b	a	b	b	b	a	a	a	b	a	b	b	a	b	a	b	a	b	a	a	a	a	a	b	a	a	a	b	a	b	h	b	a	b	b	a	b	b	b
Marker1137143	a	a	b	a	a	a	a	b	a	a	b	a	b	b	b	a	a	a	b	a	b	b	a	b	a	b	a	b	a	a	a	a	a	b	a	a	a	b	a	b	h	b	a	b	b	a	b	b	b
Marker1314714	a	a	b	a	a	a	a	b	a	a	b	a	b	b	b	a	a	a	b	a	b	b	a	b	a	b	a	b	a	a	a	a	a	b	a	a	a	b	a	b	h	b	a	b	b	a	b	b	b
Marker1339372	a	a	b	a	a	a	a	b	a	a	b	a	b	b	b	a	a	a	b	a	b	b	a	b	a	b	a	b	a	a	a	a	a	b	a	a	a	b	a	b	h	b	a	b	b	a	b	b	b
Marker1063092	a	a	b	a	a	a	a	b	a	a	b	a	b	b	b	a	a	a	b	a	b	b	a	b	a	b	a	b	a	a	a	a	a	b	a	a	a	b	a	b	h	b	a	b	b	a	b	b	b
Marker1241531	a	a	b	a	a	a	a	b	a	a	b	a	b	b	b	a	a	a	b	a	b	b	a	b	a	b	a	b	a	a	a	a	a	b	a	a	a	b	a	b	h	b	a	b	b	a	b	b	b
Marker1160866	a	a	b	a	a	a	a	b	a	a	b	a	b	b	b	a	a	a	b	a	b	b	a	b	a	b	a	b	a	a	a	a	a	b	a	a	a	b	a	b	h	b	a	b	b	a	b	b	b
Marker1388493	a	a	b	a	a	a	a	b	a	a	b	a	b	b	b	a	a	a	b	a	b	b	a	b	a	b	a	b	a	a	a	a	a	b	a	a	a	b	a	b	h	b	a	b	b	a	b	b	b
Marker1417873	a	a	b	a	a	a	a	b	a	a	b	a	b	b	b	a	a	a	b	a	b	b	a	b	a	b	a	b	a	a	a	a	a	b	a	a	a	b	a	b	h	b	a	b	b	a	b	b	b
Marker1331416	a	a	b	a	a	a	a	b	a	a	b	a	b	b	b	a	a	a	b	a	b	b	a	b	a	b	a	b	a	a	a	a	a	b	a	a	a	b	a	b	h	b	a	b	b	a	b	b	b
Marker1270692	a	a	b	a	a	a	a	b	a	a	b	a	b	b	b	a	a	a	b	a	b	b	a	b	a	b	a	b	a	a	a	a	a	b	a	a	a	b	a	b	h	b	a	b	b	a	b	b	b
Marker1241849	a	a	b	a	a	a	a	b	a	a	b	a	b	b	b	a	a	a	b	a	b	b	a	b	a	b	a	b	a	a	a	a	a	b	a	a	a	b	a	b	b	b	a	b	b	a	b	b	b
Marker1138703	a	a	b	a	a	a	a	b	a	a	h	a	b	b	b	a	a	a	b	a	b	b	a	b	a	b	a	b	a	a	a	a	a	b	a	a	a	b	a	b	b	b	a	b	b	a	b	b	b
Marker1281064	a	a	b	a	a	a	a	b	a	a	h	a	b	b	b	a	a	a	b	a	b	b	a	b	a	b	a	b	a	a	a	a	a	b	a	a	a	b	a	b	b	b	a	b	b	a	b	b	b
Marker1073442	a	a	b	a	a	a	a	b	a	a	h	a	b	b	b	a	a	a	b	a	b	b	a	b	a	b	a	b	a	a	a	a	a	b	a	a	a	b	a	b	b	b	a	b	b	a	b	b	b
Marker1197625	a	a	b	a	a	a	a	b	a	a	h	a	b	b	b	a	a	a	b	a	b	b	a	b	a	b	a	b	a	a	a	a	a	b	a	a	a	b	a	b	b	b	a	b	b	a	b	b	b
Marker1415549	a	a	b	a	a	a	a	b	a	a	h	a	b	b	b	a	a	a	b	a	b	b	a	b	a	b	a	b	a	a	a	a	a	b	a	a	a	b	a	b	b	b	a	b	b	a	b	b	b
Marker1374500	a	a	b	a	a	a	a	b	a	a	h	a	b	b	b	a	a	a	b	a	b	b	a	b	a	b	a	b	a	a	a	a	a	b	a	a	a	b	a	b	b	b	a	b	b	a	b	b	b
Marker1272539	a	a	b	a	a	a	a	b	a	a	h	a	b	b	b	a	a	a	b	a	b	b	a	b	a	b	a	b	a	a	a	a	a	b	a	a	a	b	a	b	b	b	a	b	b	a	b	b	b
Marker1414155	a	a	b	a	a	a	a	b	a	a	h	a	b	b	b	a	a	a	b	a	b	b	a	b	a	b	a	b	a	a	a	a	a	b	a	a	a	b	a	b	b	b	a	b	b	a	b	b	b
Marker1295555	a	a	b	a	a	a	a	b	a	a	h	a	b	b	b	a	a	a	b	a	b	b	a	b	a	b	a	b	a	a	a	a	a	b	a	a	a	b	a	b	b	b	a	b	b	a	b	b	b
Marker1079787	a	a	b	a	a	a	a	b	a	a	h	a	b	b	b	a	a	a	b	a	b	b	a	b	a	b	a	b	a	a	a	a	a	b	a	a	a	b	a	b	b	b	a	b	b	a	b	b	b
Marker1191126	a	a	b	a	a	a	a	b	a	a	h	a	b	b	b	a	a	a	b	a	b	b	a	b	a	b	a	b	a	a	a	a	a	b	a	a	a	b	a	b	b	b	a	b	b	a	b	b	b
Marker1246215	a	a	b	a	a	a	a	b	a	a	h	a	b	b	b	a	a	a	b	a	b	b	a	b	a	b	a	b	a	a	a	a	a	b	a	a	a	b	a	b	b	b	a	b	b	a	b	b	b
Marker1232109	a	a	b	a	a	a	a	b	a	a	h	a	b	b	b	a	a	a	b	a	b	b	a	b	a	b	a	b	a	a	a	a	a	b	a	a	a	b	a	b	b	b	a	b	b	a	b	b	b
Marker1193253	a	a	b	a	a	a	a	b	a	a	h	a	b	b	b	a	a	a	b	a	b	b	a	b	a	b	a	b	a	a	a	a	a	b	a	a	a	b	a	b	b	b	a	b	b	a	b	b	b
Marker1257782	a	a	b	a	a	a	a	b	a	a	h	a	b	b	b	a	a	a	b	a	b	b	a	b	a	b	a	b	a	a	a	a	a	b	a	a	a	b	a	b	b	b	a	b	b	a	b	b	b
Marker1373242	a	a	b	a	a	a	a	b	a	a	h	a	b	b	b	a	a	a	b	a	b	b	a	b	a	b	a	b	a	a	a	a	a	b	a	a	a	b	a	b	b	b	a	b	b	a	b	b	b
Marker1096494	a	a	b	a	a	a	a	b	a	a	h	a	b	b	b	a	a	a	b	a	b	b	a	b	a	b	a	b	a	a	a	a	a	b	a	a	a	b	a	b	b	b	a	b	b	a	b	b	b
Marker1128315	a	a	b	a	a	a	a	b	a	a	h	a	b	b	b	a	a	a	b	a	b	b	a	b	a	b	a	b	a	a	a	a	a	b	a	a	a	b	a	b	b	b	a	b	b	a	b	b	b
Marker1129047	a	a	b	a	a	a	a	b	a	a	h	a	b	b	b	a	a	a	b	a	b	b	a	b	a	b	a	b	a	a	a	a	a	b	a	a	a	b	a	b	b	b	a	b	b	a	b	b	b
Marker1414493	a	a	b	a	a	a	a	b	a	a	h	a	b	b	b	a	a	a	b	a	b	b	a	b	a	b	a	b	a	a	a	a	a	b	a	a	a	b	a	b	b	b	a	b	b	a	b	b	b
Marker1107749	a	a	b	a	a	a	a	b	a	a	h	a	b	b	b	a	a	a	b	a	b	b	a	b	a	b	a	b	a	a	a	a	a	b	a	a	a	b	a	b	a	b	a	b	b	a	b	b	b
Marker1055261	a	a	b	a	a	a	a	b	a	a	h	a	b	b	b	a	a	a	b	a	b	b	a	b	a	b	a	b	a	a	a	a	a	b	a	a	a	b	a	b	a	b	a	b	b	a	b	b	b
Marker1118097	a	a	b	a	a	a	a	b	a	a	h	a	b	b	b	a	a	a	b	a	b	b	a	b	a	b	a	b	a	a	a	a	a	b	a	a	a	b	a	b	a	b	a	b	b	a	b	b	b
Marker1252903	a	a	b	a	a	a	a	b	a	a	h	a	b	b	b	a	a	a	b	a	b	b	a	b	a	b	a	b	a	a	a	a	a	b	a	a	a	b	a	b	a	b	a	b	b	a	b	b	b
Marker1182734	a	a	b	a	a	a	a	b	a	a	h	a	b	b	b	a	a	a	b	a	b	b	a	b	a	b	a	b	a	a	a	a	a	b	a	a	a	b	a	b	a	b	a	b	b	a	b	b	b
Marker1141263	a	a	b	a	a	a	a	b	a	a	h	a	b	b	b	a	a	a	b	a	b	b	a	b	a	b	a	b	a	a	a	a	a	b	a	a	a	b	a	b	a	b	a	b	b	a	b	b	b
Marker1416500	a	a	b	a	a	a	a	b	a	a	h	a	b	b	b	a	a	a	b	a	b	b	a	b	a	b	a	b	a	a	a	a	a	b	a	a	a	b	a	b	a	b	a	b	b	a	b	b	b
Marker1193936	a	a	b	a	a	a	a	b	a	a	h	a	b	b	b	a	a	a	b	a	b	b	a	b	a	b	a	b	a	a	a	a	a	b	a	a	a	b	a	b	a	b	a	b	b	a	b	b	b
Marker1257516	a	a	b	a	a	a	a	b	a	a	h	a	b	b	b	a	a	a	b	a	b	b	a	b	a	b	a	b	a	a	a	a	a	b	a	a	a	b	a	b	a	b	a	b	b	a	b	b	b
Marker1041567	a	a	b	a	a	a	a	b	a	a	h	a	b	b	b	a	a	a	b	a	b	b	a	b	a	b	a	b	a	a	a	a	a	b	a	a	a	b	a	b	a	b	a	b	b	a	b	b	b
Marker1041509	a	a	b	a	a	a	a	b	a	a	h	a	b	b	b	a	a	a	b	a	b	b	a	b	a	b	a	b	a	a	a	a	a	b	a	a	a	b	a	b	a	b	a	b	b	a	b	b	b
Marker1087782	a	a	b	a	a	a	a	b	a	a	h	a	b	b	b	a	a	a	b	a	b	b	a	b	a	b	a	b	a	a	a	a	a	b	a	a	a	b	a	b	a	b	a	b	b	a	b	b	b
Marker1047280	a	a	b	a	a	a	a	b	a	a	h	a	b	b	b	a	a	a	b	a	b	b	a	b	a	b	a	b	a	a	a	a	a	b	a	a	a	b	a	b	a	b	a	b	b	a	b	b	b
Marker1074600	a	a	b	a	a	a	a	b	a	a	h	a	b	b	b	a	a	a	b	a	b	b	a	b	a	b	a	b	a	a	a	a	a	b	a	a	a	b	a	b	a	b	a	b	b	a	b	b	b
Marker1417787	a	a	b	a	a	a	a	b	a	a	h	a	b	b	b	a	a	a	b	a	b	b	a	b	a	b	a	b	a	a	a	a	a	b	a	a	a	b	a	b	a	b	a	b	b	a	b	b	b
Marker1412956	a	a	b	a	a	a	a	b	a	a	h	a	b	b	b	a	a	a	b	a	b	b	a	b	a	b	a	b	a	a	a	a	a	b	a	a	a	b	a	b	a	b	a	b	b	a	b	b	b
Marker1383009	a	a	b	a	a	a	a	b	a	a	h	a	b	b	b	a	a	a	b	a	b	b	a	b	a	b	a	b	a	a	a	a	a	b	a	a	a	b	a	b	a	b	a	b	b	a	b	b	b
Marker1361596	a	a	b	a	a	a	a	b	a	a	h	a	b	b	b	a	a	a	b	a	b	b	a	b	a	b	a	b	a	a	a	a	a	b	a	a	a	b	a	b	a	b	a	b	b	a	b	b	b
Marker1338385	a	a	b	a	a	a	a	b	a	a	h	a	b	b	b	a	a	a	b	a	b	b	a	b	a	b	a	b	a	a	a	a	a	b	a	a	a	b	a	b	a	b	a	b	b	a	b	b	b
Marker1289252	a	a	b	a	a	a	a	b	a	a	h	a	b	b	b	a	a	a	b	a	b	b	a	b	a	b	a	b	a	a	a	a	a	b	a	a	a	b	a	b	a	b	a	b	b	a	b	b	b
Marker1273666	a	a	b	a	a	a	a	b	a	a	h	a	b	b	b	a	a	a	b	a	b	b	a	b	a	b	a	b	a	a	a	a	a	b	a	a	a	b	a	b	a	b	a	b	b	a	b	b	b
Marker1261721	a	a	b	a	a	a	a	b	a	a	h	a	b	b	b	a	a	a	b	a	b	b	a	b	a	b	a	b	a	a	a	a	a	b	a	a	a	b	a	b	a	b	a	b	b	a	b	b	b
Marker1229161	a	a	b	a	a	a	a	b	a	a	h	a	b	b	b	a	a	a	b	a	b	b	a	b	a	b	a	b	a	a	a	a	a	b	a	a	a	b	a	b	a	b	a	b	b	a	b	b	b
Marker1177955	a	a	b	a	a	a	a	b	a	a	h	a	b	b	b	a	a	a	b	a	b	b	a	b	a	b	a	b	a	a	a	a	a	b	a	a	a	b	a	b	a	b	a	b	b	a	b	b	b
Marker1160093	a	a	b	a	a	a	a	b	a	a	h	a	b	b	b	a	a	a	b	a	b	b	a	b	a	b	a	b	a	a	a	a	a	b	a	a	a	b	a	b	a	b	a	b	b	a	b	b	b
Marker1146214	a	a	b	a	a	a	a	b	a	a	h	a	b	b	b	a	a	a	b	a	b	b	a	b	a	b	a	b	a	a	a	a	a	b	a	a	a	b	a	b	a	b	a	b	b	a	b	b	b
Marker1141695	a	a	b	a	a	a	a	b	a	a	h	a	b	b	b	a	a	a	b	a	b	b	a	b	a	b	a	b	a	a	a	a	a	b	a	a	a	b	a	b	a	b	a	b	b	a	b	b	b
Marker1348613	a	a	b	a	a	a	a	b	a	a	h	a	b	b	b	a	a	a	b	a	b	b	a	b	a	b	a	b	a	a	a	a	a	b	a	a	a	b	a	b	a	b	a	b	b	a	b	b	b
Marker1290534	a	a	b	a	a	a	a	b	a	a	h	a	b	b	b	a	a	a	b	a	b	b	a	b	a	b	a	b	a	a	a	a	a	b	a	a	a	b	a	b	a	b	a	b	b	a	b	b	b
Marker1322213	a	a	b	a	a	a	a	b	a	a	b	a	b	b	b	a	a	a	b	a	b	b	a	b	a	b	a	b	a	a	a	a	a	b	a	a	a	b	a	b	a	b	a	b	b	a	b	b	b
Marker1222120	a	a	b	a	a	a	a	b	a	a	b	a	b	b	b	a	a	a	b	a	b	b	a	b	a	b	a	b	a	a	a	a	a	b	a	a	a	b	a	b	a	b	a	b	b	a	b	b	b
Marker1159603	a	a	b	a	a	a	a	b	a	a	b	a	b	b	b	a	a	a	b	a	b	b	a	b	a	b	a	b	a	a	a	a	a	b	a	a	a	b	a	b	a	b	a	b	b	a	b	b	b
Marker1283762	a	a	b	a	a	a	a	b	a	a	b	a	b	b	b	a	a	a	b	a	b	b	a	b	a	b	a	b	a	a	a	a	a	b	a	a	a	b	a	b	a	b	a	b	b	a	b	b	b
Marker1369730	a	a	b	a	a	a	a	b	a	a	b	a	b	b	b	a	a	a	b	a	b	b	a	b	a	b	a	b	a	a	a	a	a	b	a	a	a	b	a	b	a	b	a	b	b	a	b	b	b
Marker1220642	a	a	b	a	a	a	a	b	a	a	b	a	b	b	b	a	a	a	b	a	b	b	a	b	a	b	a	b	a	a	a	a	a	b	a	a	a	b	a	b	a	b	a	b	b	a	b	b	b
Marker1182685	a	a	b	a	a	a	a	b	a	a	b	a	b	b	b	a	a	a	b	a	b	b	a	b	a	b	a	b	a	a	a	a	a	b	a	a	a	b	a	b	a	b	a	b	b	a	b	b	b
Marker1348670	a	a	b	a	a	a	a	b	a	a	b	a	b	b	b	a	a	a	b	a	b	b	a	b	a	b	a	b	a	a	a	a	a	b	a	a	a	b	a	b	a	b	a	b	b	a	b	b	b
Marker1399017	a	a	b	a	a	a	a	b	a	a	b	a	b	b	b	a	a	a	b	a	b	b	a	b	a	b	a	b	a	a	a	a	a	b	a	a	a	b	a	b	a	b	a	b	b	a	b	b	b
Marker1148938	a	a	b	a	a	a	a	b	a	a	b	a	b	b	b	a	a	a	b	a	b	b	a	b	a	b	a	b	a	a	a	a	a	b	a	a	a	b	a	b	a	b	a	b	b	a	b	b	b
Marker1177013	a	a	b	a	a	a	a	b	a	a	b	a	b	b	b	a	a	a	b	a	b	b	a	b	a	b	a	b	a	a	a	a	a	b	a	a	a	b	a	b	a	b	a	b	b	a	b	b	b
Marker1041915	a	a	b	a	a	a	a	b	a	a	b	a	b	b	b	a	a	a	b	a	b	b	a	b	a	b	a	b	a	a	a	a	a	b	a	a	a	b	a	b	a	b	a	b	b	a	b	b	b
Marker1395948	a	a	b	a	a	a	a	b	a	a	b	a	b	b	b	a	a	a	b	a	b	b	a	b	a	b	a	b	a	a	a	a	a	b	a	a	a	b	a	b	a	b	a	b	b	a	b	b	b
Marker1118803	a	a	b	a	a	a	a	b	a	a	b	a	b	b	b	a	a	a	b	a	b	b	a	b	a	b	a	b	a	a	a	a	a	b	a	a	a	b	a	b	a	b	a	b	b	a	b	b	b
Marker1063480	a	a	b	a	a	a	a	b	a	a	b	a	b	b	b	a	a	a	b	a	b	b	a	b	a	b	a	b	a	a	a	a	a	b	a	a	a	b	a	b	a	b	a	b	b	a	b	b	b
Marker1199473	a	a	b	a	a	a	a	b	a	a	b	a	b	b	b	a	a	a	b	a	b	b	a	b	a	b	a	b	a	a	a	a	a	b	a	a	a	b	a	b	a	b	a	b	b	a	b	b	b
Marker1187102	a	a	b	a	a	a	a	b	a	a	b	a	b	b	b	a	a	a	b	a	b	b	a	b	a	b	a	b	a	a	a	a	a	b	a	a	a	b	a	b	a	b	a	b	b	a	b	b	b
Marker1222411	a	a	b	a	a	a	a	b	a	a	b	a	b	b	b	a	a	a	b	a	b	b	a	b	a	b	a	b	a	a	a	a	a	b	a	a	a	b	a	b	a	b	a	b	b	a	b	b	b
Marker1275542	a	a	b	a	a	a	a	b	a	a	b	a	b	b	b	a	a	a	b	a	b	b	a	b	a	b	a	b	a	a	a	a	a	b	a	a	a	b	a	b	a	b	a	b	b	a	b	b	b
Marker1277699	a	a	b	a	a	a	a	b	a	a	b	a	b	b	b	a	a	a	b	a	b	b	a	b	a	b	a	b	a	a	a	a	a	b	a	a	a	b	a	b	a	b	a	b	b	a	b	b	b
Marker1303781	a	a	b	a	a	a	a	b	a	a	b	a	b	b	b	a	a	a	b	a	b	b	a	b	a	b	a	b	a	a	a	a	a	b	a	a	a	b	a	b	a	b	a	b	b	a	b	b	b
Marker1338286	a	a	b	a	a	a	a	b	a	a	b	a	b	b	b	a	a	a	b	a	b	b	a	b	a	b	a	b	a	a	a	a	a	b	a	a	a	b	a	b	a	b	a	b	b	a	b	b	b
Marker1392110	a	a	b	a	a	a	a	b	a	a	b	a	b	b	b	a	a	a	b	a	b	b	a	b	a	b	a	b	a	a	a	a	a	b	a	a	a	b	a	b	a	b	a	b	b	a	b	b	b
Marker1400933	a	a	b	a	a	a	a	b	a	a	b	a	b	b	b	a	a	a	b	a	b	b	a	b	a	b	a	b	a	a	a	a	a	b	a	a	a	b	a	b	a	b	a	b	b	a	b	b	b
Marker1091668	a	a	b	a	a	a	a	b	a	a	b	a	b	b	b	a	a	a	b	a	b	b	a	b	a	b	a	b	a	a	a	a	a	b	a	a	a	b	a	b	a	b	a	b	b	a	b	b	b
Marker1273656	a	a	b	a	a	a	a	b	a	a	b	a	b	b	b	a	a	a	b	a	b	b	a	b	a	b	a	b	a	a	a	a	a	b	a	a	a	b	a	b	a	b	a	b	b	a	b	b	b
Marker1413842	a	a	b	a	a	a	a	b	a	a	b	a	b	b	b	a	a	a	b	a	b	b	a	b	a	b	a	b	a	a	a	a	a	b	a	a	a	b	a	b	a	b	a	b	b	a	b	b	b
Marker1281627	a	a	b	a	a	a	a	b	a	a	b	a	b	b	b	a	a	a	b	a	b	b	a	b	a	b	a	b	a	a	a	a	a	b	a	a	a	b	a	b	a	b	a	b	b	a	b	b	b
Marker1071210	a	a	b	a	a	a	a	b	a	a	b	a	b	b	b	a	a	a	b	a	b	b	a	b	a	b	a	b	a	a	a	a	a	b	a	a	a	b	a	b	a	b	a	b	b	a	b	b	b
Marker1132852	a	a	b	a	a	a	a	b	a	a	b	a	b	b	b	a	a	a	b	a	b	b	a	b	a	b	a	b	a	a	a	a	a	b	a	a	a	b	a	b	a	b	a	b	b	a	b	b	b
Marker1341791	a	a	b	a	a	a	a	b	a	a	b	a	b	b	b	a	a	a	b	a	b	b	a	b	a	b	a	b	a	a	a	a	a	b	a	a	a	b	a	b	a	b	a	b	b	a	b	b	b
Marker1101418	a	a	b	a	a	a	a	b	a	a	b	a	b	b	b	a	a	a	b	a	b	b	a	b	a	b	a	b	a	a	a	a	a	b	a	a	a	b	a	b	a	b	a	b	b	a	b	b	b
Marker1119503	a	a	b	a	a	a	a	b	a	a	b	a	b	b	b	a	a	a	b	a	b	b	a	b	a	b	a	b	a	a	a	a	a	b	a	a	a	b	a	b	a	b	a	b	b	a	b	b	b
Marker1054227	a	a	b	a	a	a	a	b	a	a	b	a	b	b	b	a	a	a	b	a	b	b	a	b	a	b	a	b	a	a	a	a	a	b	a	a	a	b	a	b	h	b	a	b	b	a	b	b	b
Marker1359486	a	a	b	a	a	a	a	b	a	a	b	a	b	b	b	a	a	a	b	a	b	b	a	b	a	b	a	b	a	a	a	a	a	b	a	a	a	b	a	b	h	b	a	b	b	a	b	b	b
Marker1085697	a	a	b	a	a	a	a	b	a	a	b	a	b	b	b	a	a	a	b	a	b	b	a	b	a	b	a	b	a	a	a	a	a	b	a	a	a	b	a	b	h	b	a	b	b	a	b	b	b
Marker1062498	a	a	b	a	a	a	a	b	a	a	b	a	b	b	b	a	a	a	b	a	b	b	a	b	a	b	a	b	a	a	a	a	a	b	a	a	a	b	a	b	h	b	a	b	b	a	b	b	b
Marker1145612	a	a	b	a	a	a	a	b	a	a	b	a	b	b	b	a	a	a	b	a	b	b	a	b	a	b	a	b	a	a	a	a	a	b	a	a	a	b	a	b	h	b	a	b	b	a	b	b	b
Marker1388110	a	a	b	a	a	a	a	b	a	a	b	a	b	b	b	a	a	a	b	a	b	b	a	b	a	b	a	b	a	a	a	a	a	b	a	a	a	b	a	b	h	b	a	b	b	a	b	b	b
Marker1325091	a	a	b	a	a	a	a	b	a	a	b	a	b	b	b	a	a	a	b	a	b	b	a	b	a	b	a	b	a	a	a	a	a	b	a	a	a	b	a	b	h	b	a	b	b	a	b	b	b
Marker1127851	a	a	b	a	a	a	a	b	a	a	b	a	b	b	b	a	a	a	b	a	b	b	a	b	a	b	a	b	a	a	a	a	a	b	a	a	a	b	a	b	h	b	a	b	b	a	b	b	b
Marker1129159	a	a	b	a	a	a	a	b	a	a	b	a	b	b	b	a	a	a	b	a	b	b	a	b	a	b	a	b	a	a	a	a	a	b	a	a	a	b	a	b	h	b	a	b	b	a	b	b	b
Marker1108220	a	a	b	a	a	a	a	b	a	a	b	a	b	b	b	a	a	a	b	a	b	b	a	b	a	b	a	b	a	a	a	a	a	b	a	a	a	b	a	b	h	b	a	b	b	a	b	b	b
Marker1149521	a	a	b	a	a	a	a	b	a	a	b	a	b	b	b	a	a	a	b	a	b	b	a	b	a	b	a	b	a	a	a	a	a	b	a	a	a	b	a	b	h	b	a	b	b	a	b	b	b
Marker1353034	a	a	b	a	a	a	a	b	a	a	b	a	b	b	b	a	a	a	b	a	b	b	a	b	a	b	a	b	a	a	a	a	a	b	a	a	a	b	a	b	h	b	a	b	b	a	b	b	b
Marker1161773	a	a	b	a	a	a	a	b	a	a	b	a	b	b	b	a	a	a	b	a	b	b	a	b	a	b	a	b	a	a	a	a	a	b	a	a	a	b	a	b	h	b	a	b	b	a	b	b	b
Marker1239722	a	a	b	a	a	a	a	b	a	a	b	a	b	b	b	a	a	a	b	a	b	b	a	b	a	b	a	b	a	a	a	a	a	b	a	a	a	b	a	b	h	b	a	b	b	a	b	b	b
Marker1079680	a	a	b	a	a	a	a	b	a	a	b	a	b	b	b	a	a	a	b	a	b	b	a	b	a	b	a	b	a	a	a	a	a	b	a	a	a	b	a	b	h	b	a	b	b	a	b	b	b
Marker1403222	a	a	b	a	a	a	a	b	a	a	b	a	b	b	b	a	a	a	b	a	b	b	a	b	a	b	a	b	a	a	a	a	a	b	a	a	a	b	a	b	h	b	a	b	b	a	b	b	b
Marker1073786	a	a	b	a	a	a	a	b	a	a	b	a	b	b	b	a	a	a	b	a	b	b	a	b	a	b	a	b	a	a	a	a	a	b	a	a	a	b	a	b	h	b	a	b	b	a	b	b	b
Marker1295128	a	a	b	a	a	a	a	b	a	a	b	a	b	b	b	a	a	a	b	a	b	b	a	b	a	b	a	b	a	a	a	a	a	b	a	a	a	b	a	b	h	b	a	b	b	a	b	b	b
Marker1274535	a	a	b	a	a	a	a	b	a	a	b	a	b	b	b	a	a	a	b	a	b	b	a	b	a	b	a	b	a	a	a	a	a	b	a	a	a	b	a	b	h	b	a	b	b	a	b	b	b
Marker1162440	a	a	b	a	a	a	a	b	a	a	b	a	b	b	b	a	a	a	b	a	b	b	a	b	a	b	a	b	a	a	a	a	a	b	a	a	a	b	a	b	h	b	a	b	b	a	b	b	b
Marker1152546	a	a	b	a	a	a	a	b	a	a	b	a	b	b	b	a	a	a	b	a	b	b	a	b	a	b	a	b	a	a	a	a	a	b	a	a	a	b	a	b	h	b	a	b	b	a	b	b	b
Marker1070469	a	a	b	a	a	a	a	b	a	a	b	a	b	b	b	a	a	a	b	a	b	b	a	b	a	b	a	b	a	a	a	a	a	b	a	a	a	b	a	b	h	b	a	b	b	a	b	b	b
Marker1099566	a	a	b	a	a	a	a	b	a	a	b	a	b	b	b	a	a	a	b	a	b	b	a	b	a	b	a	b	a	a	a	a	a	b	a	a	a	b	a	b	h	b	a	b	b	a	b	b	b
Marker1083349	a	a	b	a	a	a	a	b	a	a	b	a	b	b	b	a	a	a	b	a	b	b	a	b	a	b	a	b	a	a	a	a	a	b	a	a	a	b	a	b	h	b	a	b	b	a	b	b	b
Marker1280849	a	a	b	a	a	a	a	b	a	a	b	a	b	b	b	a	a	a	b	a	b	b	a	b	a	b	a	b	a	a	a	a	a	b	a	a	a	b	a	b	h	b	a	b	b	a	b	b	b
Marker1406941	a	a	b	a	a	a	a	b	a	a	b	a	b	b	b	a	a	a	b	a	b	b	a	b	a	b	a	b	a	a	a	a	a	b	a	a	a	b	a	b	h	b	a	b	b	a	b	b	b
Marker1396278	a	a	b	a	a	a	a	b	a	a	b	a	b	b	b	a	a	a	b	a	b	b	a	b	a	b	a	b	a	a	a	a	a	b	a	a	a	b	a	b	h	b	a	b	b	a	b	b	b
Marker1354855	a	a	b	a	a	a	a	b	a	a	b	a	b	b	b	a	a	a	b	a	b	b	a	b	a	b	a	b	a	a	a	a	a	b	a	a	a	b	a	b	h	b	a	b	b	a	b	b	b
Marker1312116	a	a	b	a	a	a	a	b	a	a	b	a	b	b	b	a	a	a	b	a	b	b	a	b	a	b	a	b	a	a	a	a	a	b	a	a	a	b	a	b	h	b	a	b	b	a	b	b	b
Marker1308884	a	a	b	a	a	a	a	b	a	a	b	a	b	b	b	a	a	a	b	a	b	b	a	b	a	b	a	b	a	a	a	a	a	b	a	a	a	b	a	b	h	b	a	b	b	a	b	b	b
Marker1307806	a	a	b	a	a	a	a	b	a	a	b	a	b	b	b	a	a	a	b	a	b	b	a	b	a	b	a	b	a	a	a	a	a	b	a	a	a	b	a	b	h	b	a	b	b	a	b	b	b
Marker1272917	a	a	b	a	a	a	a	b	a	a	b	a	b	b	b	a	a	a	b	a	b	b	a	b	a	b	a	b	a	a	a	a	a	b	a	a	a	b	a	b	h	b	a	b	b	a	b	b	b
Marker1107474	a	a	b	a	a	a	a	b	a	a	b	a	b	b	b	a	a	a	b	a	b	b	a	b	a	b	a	b	a	a	a	a	a	b	a	a	a	b	a	b	h	b	a	b	b	a	b	b	b
Marker1065695	a	a	b	a	a	a	a	b	a	a	b	a	b	b	b	a	a	a	b	a	b	b	a	b	a	b	a	b	a	a	a	a	a	b	a	a	a	b	a	b	h	b	a	b	b	a	b	b	b
Marker1043250	a	a	b	a	a	a	a	b	a	a	b	a	b	b	b	a	a	a	b	a	b	b	a	b	a	b	a	b	a	a	a	a	a	b	a	a	a	b	a	b	h	b	a	b	b	a	b	b	b
Marker1262584	a	a	b	a	a	a	a	b	a	a	b	a	b	b	b	a	a	a	b	a	b	b	a	b	a	b	a	b	a	a	a	a	a	b	a	a	a	b	a	b	h	b	a	b	b	a	b	b	b
Marker1135696	a	a	b	a	a	a	a	b	a	a	b	a	b	b	b	a	a	a	b	a	b	b	a	b	a	b	a	b	a	a	a	a	a	b	a	a	a	b	a	b	h	b	a	b	b	a	b	b	b
Marker1297071	a	a	b	a	a	a	a	b	a	a	b	a	b	b	b	a	a	a	b	a	b	b	a	b	a	b	a	b	a	a	a	a	a	b	a	a	a	b	a	b	h	b	a	b	b	a	b	b	b
Marker1395879	a	a	b	a	a	a	a	b	a	a	b	a	b	b	b	a	a	a	b	a	b	b	a	b	a	b	a	b	a	a	a	a	a	b	a	a	a	b	a	b	b	b	a	b	b	a	b	b	b
Marker1208864	a	a	b	a	a	a	a	b	a	a	b	a	b	b	b	a	a	a	b	a	b	b	a	b	a	b	a	b	a	a	a	a	a	b	a	a	a	b	a	b	b	b	a	b	b	a	b	b	b
Marker1371675	a	a	b	a	a	a	a	b	a	a	b	a	b	b	b	a	a	a	b	a	b	b	a	b	a	b	a	b	a	a	a	a	a	b	a	a	a	b	a	b	b	b	a	b	b	a	b	b	b
Marker1128239	a	a	b	a	a	a	a	b	a	a	b	a	b	b	b	a	a	a	b	a	b	b	a	b	a	b	a	b	a	a	a	a	a	b	a	a	a	b	a	b	b	b	a	b	b	a	b	b	b
Marker1076012	a	a	b	a	a	a	a	b	a	a	b	a	b	b	b	a	a	a	b	a	b	b	a	b	a	b	a	b	a	a	a	a	a	b	a	a	a	b	a	b	b	b	a	b	b	a	b	b	b
Marker1162922	a	a	b	a	a	a	a	b	a	a	b	a	b	b	b	a	a	a	b	a	b	b	a	b	a	b	a	b	a	a	a	a	a	b	a	a	a	b	a	b	b	b	a	b	b	a	b	b	b
Marker1243660	a	a	b	a	a	a	a	b	a	a	b	a	b	b	b	a	a	a	b	a	b	b	a	b	a	b	a	b	a	a	a	a	a	b	a	a	a	b	a	b	b	b	a	b	b	a	b	b	b
Marker1105140	a	a	b	a	a	a	a	b	a	a	b	a	b	b	b	a	a	a	b	a	b	b	a	b	a	b	a	b	a	a	a	a	a	b	a	a	a	b	a	b	b	b	a	b	b	a	b	b	b
Marker1270641	a	a	b	a	a	a	a	b	a	a	b	a	b	b	b	a	a	a	b	a	b	b	a	b	a	b	a	b	a	a	a	a	a	b	a	a	a	b	a	b	b	b	a	b	b	a	b	b	b
Marker1402512	a	a	b	a	a	a	a	b	a	a	b	a	b	b	b	a	a	a	b	a	b	b	a	b	a	b	a	b	a	a	a	a	a	b	a	a	a	b	a	b	b	b	a	b	b	a	b	b	b
Marker1312585	a	a	b	a	a	a	a	b	a	a	b	a	b	b	b	a	a	a	b	a	b	b	a	b	a	b	a	b	a	a	a	a	a	b	a	a	a	b	a	b	b	b	a	b	b	a	b	b	b
Marker1197533	a	a	b	a	a	a	a	b	a	a	b	a	b	b	b	a	a	a	b	a	b	b	a	b	a	b	a	b	a	a	a	a	a	b	a	a	a	b	a	b	b	b	a	b	b	a	b	b	b
Marker1261404	a	a	b	a	a	a	a	b	a	a	b	a	b	b	b	a	a	a	b	a	b	b	a	b	a	b	a	b	a	a	a	a	a	b	a	a	a	b	a	b	b	b	a	b	b	a	b	b	b
Marker1402453	a	a	b	a	a	a	a	b	a	a	b	a	b	b	b	a	a	a	b	a	b	b	a	b	a	b	a	b	a	a	a	a	a	b	a	a	a	b	a	b	b	b	a	b	b	a	b	b	b
Marker1387667	a	a	b	a	a	a	a	b	a	a	b	a	b	b	b	a	a	a	b	a	b	b	a	b	a	b	a	b	a	a	a	a	a	b	a	a	a	b	a	b	b	b	a	b	b	a	b	b	b
Marker1330475	a	a	b	a	a	a	a	b	a	a	b	a	b	b	b	a	a	a	b	a	b	b	a	b	a	b	a	b	a	a	a	a	a	b	a	a	a	b	a	b	b	b	a	b	b	a	b	b	b
Marker1100228	a	a	b	a	a	a	a	b	a	a	b	a	b	b	b	a	a	a	b	a	b	b	a	b	a	b	a	b	a	a	a	a	a	b	a	a	a	b	a	b	b	b	a	b	b	a	b	b	b
Marker1249171	a	a	b	a	a	a	a	b	a	a	b	a	b	b	b	a	a	a	b	a	b	b	a	b	a	b	a	b	a	a	a	a	a	b	a	a	a	b	a	b	b	b	a	b	b	a	b	b	b
Marker1189015	a	a	b	a	a	a	a	b	a	a	b	a	b	b	b	a	a	a	b	a	b	b	a	b	a	b	a	b	a	a	a	a	a	b	a	a	a	b	a	b	b	b	a	b	b	a	b	b	b
Marker1380130	a	a	b	a	a	a	a	b	a	a	b	a	b	b	b	a	a	a	b	a	b	b	a	b	a	b	a	b	a	a	a	a	a	b	a	a	a	b	a	b	b	b	a	b	b	a	b	b	b
Marker1397728	a	a	b	a	a	a	a	b	a	a	b	a	b	b	b	a	a	a	b	a	b	b	a	b	a	b	a	b	a	a	a	a	a	b	a	a	a	b	a	b	h	b	a	b	b	a	b	b	b
Marker1069859	a	a	b	a	a	a	a	b	a	a	b	a	b	b	b	a	a	a	b	a	b	b	a	b	a	b	a	b	a	a	a	a	a	b	a	a	a	b	a	b	h	b	a	b	b	a	b	b	b
Marker1099561	a	a	b	a	a	a	a	b	a	a	b	a	b	b	b	a	a	a	b	a	b	b	a	b	a	b	a	b	a	a	a	a	a	b	a	a	a	b	a	b	h	b	a	b	b	a	b	b	b
Marker1241995	a	a	b	a	a	a	a	b	a	a	b	a	b	b	b	a	a	a	b	a	b	b	a	b	a	b	a	b	a	a	a	a	a	b	a	a	a	b	a	b	h	b	a	b	b	a	b	b	b
Marker1147354	a	a	b	a	a	a	a	b	a	a	b	a	b	b	b	a	a	a	b	a	b	b	a	b	a	b	a	b	a	a	a	a	a	b	a	a	a	b	a	b	h	b	a	b	b	a	b	b	b
Marker1236485	a	a	b	a	a	a	a	b	a	a	b	a	b	b	b	a	a	a	b	a	b	b	a	b	a	b	a	b	a	a	a	a	a	b	a	a	a	b	a	b	h	b	a	b	b	a	b	b	b
Marker1110050	a	a	b	a	a	a	a	b	a	a	b	a	b	b	b	a	a	a	b	a	b	b	a	b	a	b	a	b	a	a	a	a	a	b	a	a	a	b	a	b	h	b	a	b	b	a	b	b	b
Marker1190960	a	a	b	a	a	a	a	b	a	a	b	a	b	b	b	a	a	a	b	a	b	b	a	b	a	b	a	b	a	a	a	a	a	b	a	a	a	b	a	b	h	b	a	b	b	a	b	b	b
Marker1097640	a	a	b	a	a	a	a	b	a	a	b	a	b	b	b	a	a	a	b	a	b	b	a	b	a	b	a	b	a	a	a	a	a	b	a	a	a	b	a	b	h	b	a	b	b	a	b	b	b
Marker1398832	a	a	b	a	a	a	a	b	a	a	b	a	b	b	b	a	a	a	b	a	b	b	a	b	a	b	a	b	a	a	a	a	a	b	a	a	a	b	a	b	h	b	a	b	b	a	b	b	b
Marker1204895	a	a	b	a	a	a	a	b	a	a	b	a	b	b	b	a	a	a	b	a	b	b	a	b	a	b	a	b	a	a	a	a	a	b	a	a	a	b	a	b	h	b	a	b	b	a	b	b	b
Marker1262312	a	a	b	a	a	a	a	b	a	a	b	a	b	b	b	a	a	a	b	a	b	b	a	b	a	b	a	b	a	a	a	a	a	b	a	a	a	b	a	b	h	b	a	b	b	a	b	b	b
Marker1264263	a	a	b	a	a	a	a	b	a	a	b	a	b	b	b	a	a	a	b	a	b	b	a	b	a	b	a	b	a	a	a	a	a	b	a	a	a	b	a	b	h	b	a	b	b	a	b	b	b
Marker1271055	a	a	b	a	a	a	a	b	a	a	b	a	b	b	b	a	a	a	b	a	b	b	a	b	a	b	a	b	a	a	a	a	a	b	a	a	a	b	a	b	h	b	a	b	b	a	b	b	b
Marker1394894	a	a	b	a	a	a	a	b	a	a	b	a	b	b	b	a	a	a	b	a	b	b	a	b	a	b	a	b	a	a	a	a	a	b	a	a	a	b	a	b	h	b	a	b	b	a	b	b	b
Marker1400437	a	a	b	a	a	a	a	b	a	a	b	a	b	b	b	a	a	a	b	a	b	b	a	b	a	b	a	b	a	a	a	a	a	b	a	a	a	b	a	b	h	b	a	b	b	a	b	b	b
Marker1327201	a	a	b	a	a	a	a	b	a	a	b	a	b	b	b	a	a	a	b	a	b	b	a	b	a	b	a	b	a	a	a	a	a	b	a	a	a	b	a	b	h	b	a	b	b	a	b	b	b
Marker1364240	a	a	b	a	a	a	a	b	a	a	b	a	b	b	b	a	a	a	b	a	b	b	a	b	a	b	a	b	a	a	a	a	a	b	a	a	a	b	a	b	h	b	a	b	b	a	b	b	b
Marker1209623	a	a	b	a	a	a	a	b	a	a	b	a	b	b	b	a	a	a	b	a	b	b	a	b	a	b	a	b	a	a	a	a	a	b	a	a	a	b	a	b	h	b	a	b	b	a	b	b	b
Marker1236223	a	a	b	a	a	a	a	b	a	a	b	a	b	b	b	a	a	a	b	a	b	b	a	b	a	b	a	b	a	a	a	a	a	b	a	a	a	b	a	b	h	b	a	b	b	a	b	b	b
Marker1167190	a	a	b	a	a	a	a	b	a	a	b	a	b	b	b	a	a	a	b	a	b	b	a	b	a	b	a	b	a	a	a	a	a	b	a	a	a	b	a	b	h	b	a	b	b	a	b	b	b
Marker1174109	a	a	b	a	a	a	a	b	a	a	b	a	b	b	b	a	a	a	b	a	b	b	a	b	a	b	a	b	a	a	a	a	a	b	a	a	a	b	a	b	h	b	a	b	b	a	b	b	b
Marker1206081	a	a	b	a	a	a	a	b	a	a	b	a	b	b	b	a	a	a	b	a	b	b	a	b	a	b	a	b	a	a	a	a	a	b	a	a	a	b	a	b	h	b	a	b	b	a	b	b	b
Marker1303986	a	a	b	a	a	a	a	b	a	a	b	a	b	b	b	a	a	a	b	a	b	b	a	b	a	b	a	b	a	a	a	a	a	b	a	a	a	b	a	b	h	b	a	b	b	a	b	b	b
Marker1398695	a	a	b	a	a	a	a	b	a	a	b	a	b	b	b	a	a	a	b	a	b	b	a	b	a	b	a	b	a	a	a	a	a	b	a	a	a	b	a	b	h	b	a	b	b	a	b	b	b
Marker1268516	a	a	b	a	a	a	a	b	a	a	b	a	b	b	b	a	a	a	b	a	b	b	a	b	a	b	a	b	a	a	a	a	a	b	a	a	a	b	a	b	h	b	a	b	b	a	b	b	b
Marker1307737	a	a	b	a	a	a	a	b	a	a	b	a	b	b	b	a	a	a	b	a	b	b	a	b	a	b	a	b	a	a	a	a	a	b	a	a	a	b	a	b	h	b	a	b	b	a	b	b	b
Marker1359913	a	a	b	a	a	a	a	b	a	a	b	a	b	b	b	a	a	a	b	a	b	b	a	b	a	b	a	b	a	a	a	a	a	b	a	a	a	b	a	b	h	b	a	b	b	a	b	b	b
Marker1309502	a	a	b	a	a	a	a	b	a	a	b	a	b	b	b	a	a	a	b	a	b	b	a	b	a	b	a	b	a	a	a	a	a	b	a	a	a	b	a	b	h	b	a	b	b	a	b	b	b
Marker1150616	a	a	b	a	a	a	a	b	a	a	b	a	b	b	b	a	a	a	b	a	b	b	a	b	a	b	a	b	a	a	a	a	a	b	a	a	a	b	a	b	h	b	a	b	b	a	b	b	b
Marker1223622	a	a	b	a	a	a	a	b	a	a	b	a	b	b	b	a	a	a	b	a	b	b	a	b	a	b	a	b	a	a	a	a	a	b	a	a	a	b	a	b	h	b	a	b	b	a	b	b	b
Marker1070581	a	a	b	a	a	a	a	b	a	a	b	a	b	b	b	a	a	a	b	a	b	b	a	b	a	b	a	b	a	a	a	a	a	b	a	a	a	b	a	b	h	b	a	b	b	a	b	b	b
Marker1178251	a	a	b	a	a	a	a	b	a	a	b	a	b	b	b	a	a	a	b	a	b	b	a	b	a	b	a	b	a	a	a	a	a	b	a	a	a	b	a	b	h	b	a	b	b	a	b	b	b
Marker1224485	a	a	b	a	a	a	a	b	a	a	b	a	b	b	b	a	a	a	b	a	b	b	a	b	a	b	a	b	a	a	a	a	a	b	a	a	a	b	a	b	h	b	a	b	b	a	b	b	b
Marker1372873	a	a	b	a	a	a	a	b	a	a	b	a	b	b	b	a	a	a	b	a	b	b	a	b	a	b	a	b	a	a	a	a	a	b	a	a	a	b	a	b	h	b	a	b	b	a	b	b	b
Marker1096795	a	a	b	a	a	a	a	b	a	a	b	a	b	b	b	a	a	a	b	a	b	b	a	b	a	b	a	b	a	a	a	a	a	b	a	a	a	b	a	b	h	b	a	b	b	a	b	b	b
Marker1094069	a	a	b	a	a	a	a	b	a	a	b	a	b	b	b	a	a	a	b	a	b	b	a	b	a	b	a	b	a	a	a	a	a	b	a	a	a	b	a	b	h	b	a	b	b	a	b	b	b
Marker1373982	a	a	b	a	a	a	a	b	a	a	b	a	b	b	b	a	a	a	b	a	b	b	a	b	a	b	a	b	a	a	a	a	a	b	a	a	a	b	a	b	h	b	a	b	b	a	b	b	b
Marker1103685	a	a	b	a	a	a	a	b	a	a	b	a	b	b	b	a	a	a	b	a	b	b	a	b	a	b	a	b	a	a	a	a	a	b	a	a	a	b	a	b	h	b	a	b	b	a	b	b	b
Marker1105707	a	a	b	a	a	a	a	b	a	a	b	a	b	b	b	a	a	a	b	a	b	b	a	b	a	b	a	b	a	a	a	a	a	b	a	a	a	b	a	b	h	b	a	b	b	a	b	b	b
Marker1120167	a	a	b	a	a	a	a	b	a	a	b	a	b	b	b	a	a	a	b	a	b	b	a	b	a	b	a	b	a	a	a	a	a	b	a	a	a	b	a	b	h	b	a	b	b	a	b	b	b
Marker1132365	a	a	b	a	a	a	a	b	a	a	b	a	b	b	b	a	a	a	b	a	b	b	a	b	a	b	a	b	a	a	a	a	a	b	a	a	a	b	a	b	h	b	a	b	b	a	b	b	b
Marker1145318	a	a	b	a	a	a	a	b	a	a	b	a	b	b	b	a	a	a	b	a	b	b	a	b	a	b	a	b	a	a	a	a	a	b	a	a	a	b	a	b	h	b	a	b	b	a	b	b	b
Marker1149413	a	a	b	a	a	a	a	b	a	a	b	a	b	b	b	a	a	a	b	a	b	b	a	b	a	b	a	b	a	a	a	a	a	b	a	a	a	b	a	b	h	b	a	b	b	a	b	b	b
Marker1153908	a	a	b	a	a	a	a	b	a	a	b	a	b	b	b	a	a	a	b	a	b	b	a	b	a	b	a	b	a	a	a	a	a	b	a	a	a	b	a	b	h	b	a	b	b	a	b	b	b
Marker1157418	a	a	b	a	a	a	a	b	a	a	b	a	b	b	b	a	a	a	b	a	b	b	a	b	a	b	a	b	a	a	a	a	a	b	a	a	a	b	a	b	h	b	a	b	b	a	b	b	b
Marker1161398	a	a	b	a	a	a	a	b	a	a	b	a	b	b	b	a	a	a	b	a	b	b	a	b	a	b	a	b	a	a	a	a	a	b	a	a	a	b	a	b	h	b	a	b	b	a	b	b	b
Marker1212965	a	a	b	a	a	a	a	b	a	a	b	a	b	b	b	a	a	a	b	a	b	b	a	b	a	b	a	b	a	a	a	a	a	b	a	a	a	b	a	b	h	b	a	b	b	a	b	b	b
Marker1222129	a	a	b	a	a	a	a	b	a	a	b	a	b	b	b	a	a	a	b	a	b	b	a	b	a	b	a	b	a	a	a	a	a	b	a	a	a	b	a	b	h	b	a	b	b	a	b	b	b
Marker1239356	a	a	b	a	a	a	a	b	a	a	b	a	b	b	b	a	a	a	b	a	b	b	a	b	a	b	a	b	a	a	a	a	a	b	a	a	a	b	a	b	h	b	a	b	b	a	b	b	b
Marker1239435	a	a	b	a	a	a	a	b	a	a	b	a	b	b	b	a	a	a	b	a	b	b	a	b	a	b	a	b	a	a	a	a	a	b	a	a	a	b	a	b	h	b	a	b	b	a	b	b	b
Marker1239710	a	a	b	a	a	a	a	b	a	a	b	a	b	b	b	a	a	a	b	a	b	b	a	b	a	b	a	b	a	a	a	a	a	b	a	a	a	b	a	b	h	b	a	b	b	a	b	b	b
Marker1241394	a	a	b	a	a	a	a	b	a	a	b	a	b	b	b	a	a	a	b	a	b	b	a	b	a	b	a	b	a	a	a	a	a	b	a	a	a	b	a	b	h	b	a	b	b	a	b	b	b
Marker1267191	a	a	b	a	a	a	a	b	a	a	b	a	b	b	b	a	a	a	b	a	b	b	a	b	a	b	a	b	a	a	a	a	a	b	a	a	a	b	a	b	h	b	a	b	b	a	b	b	b
Marker1283051	a	a	b	a	a	a	a	b	a	a	b	a	b	b	b	a	a	a	b	a	b	b	a	b	a	b	a	b	a	a	a	a	a	b	a	a	a	b	a	b	h	b	a	b	b	a	b	b	b
Marker1287732	a	a	b	a	a	a	a	b	a	a	b	a	b	b	b	a	a	a	b	a	b	b	a	b	a	b	a	b	a	a	a	a	a	b	a	a	a	b	a	b	h	b	a	b	b	a	b	b	b
Marker1294677	a	a	b	a	a	a	a	b	a	a	b	a	b	b	b	a	a	a	b	a	b	b	a	b	a	b	a	b	a	a	a	a	a	b	a	a	a	b	a	b	h	b	a	b	b	a	b	b	b
Marker1306766	a	a	b	a	a	a	a	b	a	a	b	a	b	b	b	a	a	a	b	a	b	b	a	b	a	b	a	b	a	a	a	a	a	b	a	a	a	b	a	b	h	b	a	b	b	a	b	b	b
Marker1147194	a	a	b	a	b	a	a	b	a	a	b	a	b	b	b	a	b	a	b	a	b	b	a	b	a	b	a	b	a	a	a	a	a	b	a	a	a	b	a	b	h	b	a	b	b	a	b	b	b
Marker1070582	a	a	b	a	b	a	a	b	a	a	b	a	b	b	b	a	b	a	b	a	b	b	a	b	a	b	a	b	a	a	a	a	a	b	a	a	a	b	a	b	h	b	a	b	b	a	b	b	b
Marker1109153	a	a	b	a	b	a	a	b	a	a	b	a	b	b	b	a	b	a	b	a	b	b	a	b	a	b	a	b	a	a	a	a	a	b	a	a	a	b	a	b	h	b	a	b	b	a	b	b	b
Marker1322296	a	a	b	a	b	a	a	b	a	a	b	a	b	b	b	a	b	a	b	a	b	b	a	b	a	b	a	b	a	a	a	a	a	b	a	a	a	b	a	b	h	b	a	b	b	a	b	b	b
Marker1104170	a	a	b	a	b	a	a	b	a	a	b	a	b	b	b	a	b	a	b	a	b	b	a	b	a	b	a	b	a	a	a	a	a	b	a	a	a	b	a	b	h	b	a	b	b	a	b	b	b
Marker1103409	a	a	b	a	b	a	a	b	a	a	b	a	b	b	b	a	b	a	b	a	b	b	a	b	a	b	a	b	a	a	a	a	a	b	a	a	a	b	a	b	h	b	a	b	b	a	b	b	b
Marker1038159	a	a	b	a	b	a	a	b	a	a	b	a	b	b	b	a	b	a	b	a	b	b	a	b	a	b	a	b	a	a	a	a	a	b	a	a	a	b	a	b	h	b	a	b	b	a	b	b	b
Marker1252649	a	a	b	a	b	a	a	b	a	a	b	a	b	b	b	a	b	a	b	a	b	b	a	b	a	b	a	b	a	a	a	a	a	b	a	a	a	b	a	b	h	b	a	b	b	a	b	b	b
Marker1067019	a	a	b	a	b	a	a	b	a	a	b	a	b	b	b	a	b	a	b	a	b	b	a	b	a	b	a	b	a	a	a	a	a	b	a	a	a	b	a	b	h	b	a	b	b	a	b	b	b
Marker1076550	a	a	b	a	b	a	a	b	a	a	b	a	b	b	b	a	b	a	b	a	b	b	a	b	a	b	a	b	a	a	a	a	a	b	a	a	a	b	a	b	h	b	a	b	b	a	b	b	b
Marker1042696	a	a	b	a	b	a	a	b	a	a	b	a	b	b	b	a	b	a	b	a	b	b	a	b	a	b	a	b	a	a	a	a	a	b	a	a	a	b	a	b	h	b	a	b	b	a	b	b	b
Marker1199755	a	a	b	a	b	a	a	b	a	a	b	a	b	b	b	a	b	a	b	a	b	b	a	b	a	b	a	b	a	a	a	a	a	b	a	a	a	b	a	b	h	b	a	b	b	a	b	b	b
Marker1304839	a	a	b	a	b	a	a	b	a	a	b	a	b	b	b	a	b	a	b	a	b	b	a	b	a	b	a	b	a	a	a	a	a	b	a	a	a	b	a	b	h	b	a	b	b	a	b	b	b
Marker1170884	a	a	b	a	b	a	a	b	a	a	b	a	b	b	b	a	b	a	b	a	b	b	a	b	a	b	a	b	a	a	a	a	a	b	a	a	a	b	a	b	h	b	a	b	b	a	b	b	b
Marker1091415	a	a	b	a	b	a	a	b	a	a	b	a	b	b	b	a	b	a	b	a	b	b	a	b	a	b	a	b	a	a	a	a	a	b	a	a	a	b	a	b	h	b	a	b	b	a	b	b	b
Marker1188159	a	a	b	a	b	a	a	b	a	a	b	a	b	b	b	a	b	a	b	a	b	b	a	b	a	b	a	b	a	a	a	a	a	b	a	a	a	b	a	b	h	b	a	b	b	a	b	b	b
Marker1095999	a	a	b	a	b	a	a	b	a	a	b	a	b	b	b	a	b	a	b	a	b	b	a	b	a	b	a	b	a	a	a	a	a	b	a	a	a	b	a	b	h	b	a	b	b	a	b	b	b
Marker1130018	a	a	b	a	b	a	a	b	a	a	b	a	b	b	b	a	b	a	b	a	b	b	a	b	a	b	a	b	a	a	a	a	a	b	a	a	a	b	a	b	h	b	a	b	b	a	b	b	b
Marker1311058	a	a	b	a	b	a	a	b	a	a	b	a	b	b	b	a	b	a	b	a	b	b	a	b	a	b	a	b	a	a	a	a	a	b	a	a	a	b	a	b	h	b	a	b	b	a	b	b	b
Marker1346644	a	a	b	a	b	a	a	b	a	a	b	a	b	b	b	a	b	a	b	a	b	b	a	b	a	b	a	b	a	a	a	a	a	b	a	a	a	b	a	b	h	b	a	b	b	a	b	b	b
Marker1416397	a	a	b	a	b	a	a	b	a	a	b	a	b	b	b	a	b	a	b	a	b	b	a	b	a	b	a	b	a	a	a	a	a	b	a	a	a	b	a	b	h	b	a	b	b	a	b	b	b
Marker1284223	a	a	b	a	b	a	a	b	a	a	b	a	b	b	b	a	b	a	b	a	b	b	a	b	a	b	a	b	a	a	a	a	a	b	a	a	a	b	a	b	h	b	a	b	b	a	b	b	b
Marker1295046	a	a	b	a	b	a	a	b	a	a	b	a	b	b	b	a	b	a	b	a	b	b	a	b	a	b	a	b	a	a	a	a	a	b	a	a	a	b	a	b	h	b	a	b	b	a	b	b	b
Marker1145859	a	a	b	a	b	a	a	b	a	a	b	a	b	b	b	a	b	a	b	a	b	b	a	b	a	b	a	b	a	a	a	a	a	b	a	a	a	b	a	b	h	b	a	b	b	a	b	b	b
Marker1365324	a	a	b	a	b	a	a	b	a	a	b	a	b	b	b	a	b	a	b	a	b	b	a	b	a	b	a	b	a	a	a	a	a	b	a	a	a	b	a	b	h	b	a	b	b	a	b	b	b
Marker1044375	a	a	b	a	b	a	a	b	a	a	b	a	b	b	b	a	b	a	b	a	b	b	a	b	a	b	a	b	a	a	a	a	a	b	a	a	a	b	a	b	h	b	a	b	b	a	b	b	b
Marker1302435	a	a	b	a	a	a	a	b	a	a	b	a	b	b	b	a	a	a	b	a	b	b	a	b	a	b	a	b	a	a	a	a	a	b	a	a	a	b	a	b	h	b	a	b	b	a	b	b	b
Marker1151000	a	a	b	a	a	a	a	b	a	a	b	a	b	b	b	a	a	a	b	a	b	b	a	b	a	b	a	b	a	a	a	a	a	b	a	a	a	b	a	b	b	b	a	b	b	a	b	b	b
Marker1155786	a	a	b	a	a	a	a	b	a	a	b	a	b	b	b	a	a	a	b	a	b	b	a	b	a	b	a	b	a	a	a	a	a	b	a	a	a	b	a	b	b	b	a	b	b	a	b	b	b
Marker1163370	a	a	b	a	a	a	a	b	a	a	b	a	b	b	b	a	a	a	b	a	b	b	a	b	a	b	a	b	a	a	a	a	a	b	a	a	a	b	a	b	b	b	a	b	b	a	b	b	b
Marker1194932	a	a	b	a	a	a	a	b	a	a	b	a	b	b	b	a	a	a	b	a	b	b	a	b	a	b	a	b	a	a	a	a	a	b	a	a	a	b	a	b	b	b	a	b	b	a	b	b	b
Marker1205707	a	a	b	a	a	a	a	b	a	a	b	a	b	b	b	a	a	a	b	a	b	b	a	b	a	b	a	b	a	a	a	a	a	b	a	a	a	b	a	b	b	b	a	b	b	a	b	b	b
Marker1224478	a	a	b	a	a	a	a	b	a	a	b	a	b	b	b	a	a	a	b	a	b	b	a	b	a	b	a	b	a	a	a	a	a	b	a	a	a	b	a	b	b	b	a	b	b	a	b	b	b
Marker1224810	a	a	b	a	a	a	a	b	a	a	b	a	b	b	b	a	a	a	b	a	b	b	a	b	a	b	a	b	a	a	a	a	a	b	a	a	a	b	a	b	b	b	a	b	b	a	b	b	b
Marker1233503	a	a	b	a	a	a	a	b	a	a	b	a	b	b	b	a	a	a	b	a	b	b	a	b	a	b	a	b	a	a	a	a	a	b	a	a	a	b	a	b	b	b	a	b	b	a	b	b	b
Marker1237575	a	a	b	a	a	a	a	b	a	a	b	a	b	b	b	a	a	a	b	a	b	b	a	b	a	b	a	b	a	a	a	a	a	b	a	a	a	b	a	b	b	b	a	b	b	a	b	b	b
Marker1238067	a	a	b	a	a	a	a	b	a	a	b	a	b	b	b	a	a	a	b	a	b	b	a	b	a	b	a	b	a	a	a	a	a	b	a	a	a	b	a	b	b	b	a	b	b	a	b	b	b
Marker1241454	a	a	b	a	a	a	a	b	a	a	b	a	b	b	b	a	a	a	b	a	b	b	a	b	a	b	a	b	a	a	a	a	a	b	a	a	a	b	a	b	b	b	a	b	b	a	b	b	b
Marker1247921	a	a	b	a	a	a	a	b	a	a	b	a	b	b	b	a	a	a	b	a	b	b	a	b	a	b	a	b	a	a	a	a	a	b	a	a	a	b	a	b	b	b	a	b	b	a	b	b	b
Marker1268082	a	a	b	a	a	a	a	b	a	a	b	a	b	b	b	a	a	a	b	a	b	b	a	b	a	b	a	b	a	a	a	a	a	b	a	a	a	b	a	b	b	b	a	b	b	a	b	b	b
Marker1272313	a	a	b	a	a	a	a	b	a	a	b	a	b	b	b	a	a	a	b	a	b	b	a	b	a	b	a	b	a	a	a	a	a	b	a	a	a	b	a	b	b	b	a	b	b	a	b	b	b
Marker1274513	a	a	b	a	a	a	a	b	a	a	b	a	b	b	b	a	a	a	b	a	b	b	a	b	a	b	a	b	a	a	a	a	a	b	a	a	a	b	a	b	b	b	a	b	b	a	b	b	b
Marker1278251	a	a	b	a	a	a	a	b	a	a	b	a	b	b	b	a	a	a	b	a	b	b	a	b	a	b	a	b	a	a	a	a	a	b	a	a	a	b	a	b	b	b	a	b	b	a	b	b	b
Marker1310008	a	a	b	a	a	a	a	b	a	a	b	a	b	b	b	a	a	a	b	a	b	b	a	b	a	b	a	b	a	a	a	a	a	b	a	a	a	b	a	b	b	b	a	b	b	a	b	b	b
Marker1338116	a	a	b	a	a	a	a	b	a	a	b	a	b	b	b	a	a	a	b	a	b	b	a	b	a	b	a	b	a	a	a	a	a	b	a	a	a	b	a	b	b	b	a	b	b	a	b	b	b
Marker1353620	a	a	b	a	a	a	a	b	a	a	b	a	b	b	b	a	a	a	b	a	b	b	a	b	a	b	a	b	a	a	a	a	a	b	a	a	a	b	a	b	b	b	a	b	b	a	b	b	b
Marker1355147	a	a	b	a	a	a	a	b	a	a	b	a	b	b	b	a	a	a	b	a	b	b	a	b	a	b	a	b	a	a	a	a	a	b	a	a	a	b	a	b	b	b	a	b	b	a	b	b	b
Marker1363500	a	a	b	a	a	a	a	b	a	a	b	a	b	b	b	a	a	a	b	a	b	b	a	b	a	b	a	b	a	a	a	a	a	b	a	a	a	b	a	b	b	b	a	b	b	a	b	b	b
Marker1365691	a	a	b	a	a	a	a	b	a	a	b	a	b	b	b	a	a	a	b	a	b	b	a	b	a	b	a	b	a	a	a	a	a	b	a	a	a	b	a	b	b	b	a	b	b	a	b	b	b
Marker1370184	a	a	b	a	a	a	a	b	a	a	b	a	b	b	b	a	a	a	b	a	b	b	a	b	a	b	a	b	a	a	a	a	a	b	a	a	a	b	a	b	b	b	a	b	b	a	b	b	b
Marker1105103	a	a	b	a	a	a	a	b	a	a	b	a	b	b	b	a	a	a	b	a	b	b	a	b	a	b	a	b	a	a	a	a	a	b	a	a	a	b	a	b	b	b	a	b	b	a	b	b	b
Marker1366014	a	a	b	a	a	a	a	b	a	a	b	a	b	b	b	a	a	a	b	a	b	b	a	b	a	b	a	b	a	a	a	a	a	b	a	a	a	b	a	b	b	b	a	b	b	a	b	b	b
Marker1042908	a	a	b	a	a	a	a	b	a	a	b	a	b	b	b	a	a	a	b	a	b	b	a	b	a	b	a	b	a	a	a	a	a	b	a	a	a	b	a	b	b	b	a	b	b	a	b	b	b
Marker1042800	a	a	b	a	a	a	a	b	a	a	b	a	b	b	b	a	a	a	b	a	b	b	a	b	a	b	a	b	a	a	a	a	a	b	a	a	a	b	a	b	b	b	a	b	b	a	b	b	b
Marker1369206	a	a	b	a	a	a	a	b	a	a	b	a	b	b	b	a	a	a	b	a	b	b	a	b	a	b	a	b	a	a	a	a	a	b	a	a	a	b	a	b	b	b	a	b	b	a	b	b	b
Marker1415768	a	a	b	a	a	a	a	b	a	a	b	a	b	b	b	a	a	a	b	a	b	b	a	b	a	b	a	b	a	a	a	a	a	b	a	a	a	b	a	b	b	b	a	b	b	a	b	b	b
Marker1153915	a	a	b	a	a	a	a	b	a	a	h	a	b	b	b	a	a	a	b	a	b	b	a	b	a	b	a	b	a	a	a	a	a	b	a	a	a	b	a	b	b	b	a	b	b	a	b	b	b
Marker1310479	a	a	b	a	a	a	a	b	a	a	h	a	b	b	b	a	a	a	b	a	b	b	a	b	a	b	a	b	a	a	a	a	a	b	a	a	a	b	a	b	b	b	a	b	b	a	b	b	b
Marker1154585	a	a	b	a	a	a	a	b	a	a	h	a	b	b	b	a	a	a	b	a	b	b	a	b	a	b	a	b	a	a	a	a	a	b	a	a	a	b	a	b	b	b	a	b	b	a	b	b	b
Marker1074856	a	a	b	a	a	a	a	b	a	a	h	a	b	b	b	a	a	a	b	a	b	b	a	b	a	b	a	b	a	a	a	a	a	b	a	a	a	b	a	b	b	b	a	b	b	a	b	b	b
Marker1210437	a	a	b	a	a	a	a	b	a	a	h	a	b	b	b	a	a	a	b	a	b	b	a	b	a	b	a	b	a	a	a	a	a	b	a	a	a	b	a	b	b	b	a	b	b	a	b	b	b
Marker1078304	a	a	b	a	a	a	a	b	a	a	h	a	b	b	b	a	a	a	b	a	b	b	a	b	a	b	a	b	a	a	a	a	a	b	a	a	a	b	a	b	b	b	a	b	b	a	b	b	b
Marker1137237	a	a	b	a	a	a	a	b	a	a	h	a	b	b	b	a	a	a	b	a	b	b	a	b	a	b	a	b	a	a	a	a	a	b	a	a	a	b	a	b	b	b	a	b	b	a	b	b	b
Marker1148645	a	a	b	a	a	a	a	b	a	a	h	a	b	b	b	a	a	a	b	a	b	b	a	b	a	b	a	b	a	a	a	a	a	b	a	a	a	b	a	b	b	b	a	b	b	a	b	b	b
Marker1167250	a	a	b	a	a	a	a	b	a	a	h	a	b	b	b	a	a	a	b	a	b	b	a	b	a	b	a	b	a	a	a	a	a	b	a	a	a	b	a	b	b	b	a	b	b	a	b	b	b
Marker1186300	a	a	b	a	a	a	a	b	a	a	h	a	b	b	b	a	a	a	b	a	b	b	a	b	a	b	a	b	a	a	a	a	a	b	a	a	a	b	a	b	b	b	a	b	b	a	b	b	b
Marker1256436	a	a	b	a	a	a	a	b	a	a	h	a	b	b	b	a	a	a	b	a	b	b	a	b	a	b	a	b	a	a	a	a	a	b	a	a	a	b	a	b	b	b	a	b	b	a	b	b	b
Marker1262408	a	a	b	a	a	a	a	b	a	a	h	a	b	b	b	a	a	a	b	a	b	b	a	b	a	b	a	b	a	a	a	a	a	b	a	a	a	b	a	b	b	b	a	b	b	a	b	b	b
Marker1277373	a	a	b	a	a	a	a	b	a	a	h	a	b	b	b	a	a	a	b	a	b	b	a	b	a	b	a	b	a	a	a	a	a	b	a	a	a	b	a	b	b	b	a	b	b	a	b	b	b
Marker1329027	a	a	b	a	a	a	a	b	a	a	h	a	b	b	b	a	a	a	b	a	b	b	a	b	a	b	a	b	a	a	a	a	a	b	a	a	a	b	a	b	b	b	a	b	b	a	b	b	b
Marker1378403	a	a	b	a	a	a	a	b	a	a	h	a	b	b	b	a	a	a	b	a	b	b	a	b	a	b	a	b	a	a	a	a	a	b	a	a	a	b	a	b	b	b	a	b	b	a	b	b	b
Marker1378541	a	a	b	a	a	a	a	b	a	a	h	a	b	b	b	a	a	a	b	a	b	b	a	b	a	b	a	b	a	a	a	a	a	b	a	a	a	b	a	b	b	b	a	b	b	a	b	b	b
Marker1388498	a	a	b	a	a	a	a	b	a	a	h	a	b	b	b	a	a	a	b	a	b	b	a	b	a	b	a	b	a	a	a	a	a	b	a	a	a	b	a	b	b	b	a	b	b	a	b	b	b
Marker1397439	a	a	b	a	a	a	a	b	a	a	h	a	b	b	b	a	a	a	b	a	b	b	a	b	a	b	a	b	a	a	a	a	a	b	a	a	a	b	a	b	b	b	a	b	b	a	b	b	b
Marker1412345	a	a	b	a	a	a	a	b	a	a	h	a	b	b	b	a	a	a	b	a	b	b	a	b	a	b	a	b	a	a	a	a	a	b	a	a	a	b	a	b	b	b	a	b	b	a	b	b	b
Marker1038413	a	a	b	a	a	a	a	b	a	a	h	a	b	b	b	a	a	a	b	a	b	b	a	b	a	b	a	b	a	a	a	a	a	b	a	a	a	b	a	b	b	b	a	b	b	a	b	b	b
Marker1041079	a	a	b	a	a	a	a	b	a	a	h	a	b	b	b	a	a	a	b	a	b	b	a	b	a	b	a	b	a	a	a	a	a	b	a	a	a	b	a	b	b	b	a	b	b	a	b	b	b
[truncated: 3,116 more rows]
[truncated: 100 more columns]
