# Supplementary material for: Construction of a high-density genetic map and mapping of QTLs for soybean (Glycine max) agronomic and seed quality traits by specific length amplified fragment sequencing
Source: BMC Genomics. 2018 Aug 29;19:641. doi: 10.1186/s12864-018-5035-9 (PMC6116504; doi:10.1186/s12864-018-5035-9)
Supplement: Supplementary file 2 — SLAF markers on the 20 linkage groups. (XLSX 129 kb) [file 12864_2018_5035_MOESM2_ESM.xlsx]

## Sheet: additional file 2
Additional file 2 SLAF markers on the 20 linkage groups
group	1
Marker4321558	0
Marker4402095	0.134
Marker4210815	0.134
Marker4536040	1.517
Marker4292107	5.794
Marker4518327	9.024
Marker4544554	12.602
Marker4152960	15.685
Marker4238408	15.819
Marker4368622	20.618
Marker4217409	21.09
Marker4345620	22.785
Marker4444445	22.919
Marker4556483	26.116
Marker4195955	28.12
Marker4145223	28.523
Marker4179486	32.819
Marker4551886	34.231
Marker4169300	37.33
Marker4517807	37.665
Marker4411447	38.001
Marker4144902	41.827
Marker4437361	42.5
Marker4561395	42.836
Marker4202990	45.122
Marker4312092	47.603
Marker4557472	57.849
Marker4360942	58.189
Marker4337527	58.323
Marker4303320	61.5
Marker4156660	66.395
Marker4135271	70.746
Marker4516275	74.618
Marker4133662	75.634
Marker4208776	75.97
Marker4566104	76.305
Marker4417270	77.853
Marker4449632	80.365
Marker4531133	81.381
Marker4275641	92.915
Marker4465657	93.452
Marker4422631	100.677
Marker4376080	100.677
Marker4458256	118.765
Marker4316904	119.718
Marker4222540	124.007
Marker4232956	125.954
Marker4202667	126.839
Marker4414940	126.839
Marker4435354	126.839
Marker4180407	136.14
Marker4366189	136.946
Marker4417821	137.282
Marker4446098	137.483
Marker4504610	143.277
Marker4468049	145.265
Marker4486811	145.467
group	2
Marker6269782	0
Marker6293788	1.021
Marker6132923	1.356
Marker6278157	1.838
Marker6081111	2.312
Marker6176511	2.446
Marker5982290	6.318
Marker6041720	6.788
Marker6098128	7.258
Marker6096927	8.571
Marker6005515	10.265
Marker6058184	10.399
Marker6135153	12.561
Marker6107599	13.586
Marker5963760	13.922
Marker6264718	14.943
Marker6022380	15.623
Marker6161672	17.015
Marker6155478	18.304
Marker6292178	19.525
Marker5985943	19.66
Marker6260713	19.794
Marker6183309	19.794
Marker6046447	19.928
Marker6023850	20.407
Marker6078201	21.921
Marker5963200	21.921
Marker6099053	22.276
Marker6076626	23.355
Marker6311989	30.323
Marker6069748	32.437
Marker6095785	35.051
Marker6032135	35.051
Marker6120132	35.185
Marker6193048	35.32
Marker5989877	35.454
Marker6203531	35.588
Marker6009628	35.722
Marker6041024	35.857
Marker5962110	35.991
Marker5958209	36.805
Marker6096577	37.277
Marker6283832	38.791
Marker6231360	38.791
Marker6028980	38.791
Marker6021251	38.791
Marker5984794	38.791
Marker6195936	39.472
Marker6107142	40.161
Marker6199559	43.845
Marker6054659	43.845
Marker6061330	44.319
Marker6298002	45.843
Marker6194968	45.843
Marker6138397	47.591
Marker6168274	48.272
Marker6266765	48.607
Marker6195055	48.943
Marker6239012	49.413
Marker6058519	49.547
Marker6018762	49.547
Marker6135490	49.681
Marker6284540	50.017
Marker6126042	50.352
Marker6066983	50.688
Marker6068376	51.024
Marker6119648	51.359
Marker5982681	51.695
Marker6234581	52.03
Marker6139511	52.366
Marker6026075	52.701
Marker6282714	53.037
Marker6099506	53.373
Marker6085273	53.708
Marker6115123	54.044
Marker5969953	54.044
Marker6152677	54.044
Marker6296667	54.178
Marker5969089	54.312
Marker6244980	54.446
Marker6106758	54.446
Marker6004599	54.446
Marker6263407	54.446
Marker6198897	54.446
Marker6052827	54.446
Marker6133950	54.446
Marker6018837	54.446
Marker6006543	54.581
Marker6232975	54.715
Marker6082686	54.849
Marker6016670	54.983
Marker6279828	55.118
Marker6294510	55.252
Marker6016101	55.386
Marker6267853	55.52
Marker6226070	55.654
Marker6155942	55.789
Marker6204223	55.923
Marker5966591	56.057
Marker6238995	56.191
Marker6112691	56.326
Marker6045185	56.46
Marker6152959	56.594
Marker6148378	56.594
Marker6119992	56.594
Marker6059014	56.594
Marker5959607	56.594
Marker6206216	56.594
Marker6085971	56.594
Marker6115082	56.594
Marker6068436	56.594
Marker6065160	56.728
Marker6094635	56.863
Marker5992698	59.945
Marker6099339	59.945
Marker5987251	60.08
Marker5975668	60.214
Marker5984004	60.348
Marker6003062	60.482
Marker6051970	60.617
Marker6056895	60.751
Marker6079142	60.885
Marker6083545	61.019
Marker6164645	61.154
Marker6172806	61.288
Marker6200488	61.422
Marker6238924	61.556
Marker6253784	61.69
Marker6258909	61.825
Marker6275866	61.959
Marker5985768	62.093
Marker5992138	62.227
Marker6147512	62.362
Marker6001459	62.697
Marker6006132	63.033
Marker6223725	63.368
Marker6254329	63.704
Marker6184773	64.039
Marker6169194	64.375
Marker6140186	64.711
Marker6097712	65.046
Marker6122249	65.382
Marker6095744	65.717
Marker6030461	66.053
Marker6087685	66.388
Marker6012008	66.724
Marker5964173	67.06
Marker5971355	67.395
Marker6008506	67.731
Marker6256452	68.066
Marker5965243	68.402
Marker6118895	68.738
Marker6112957	68.872
Marker6235763	68.872
Marker6175393	68.872
Marker6295742	69.006
Marker6269578	69.14
Marker6148414	69.274
Marker6271654	69.409
Marker6241446	69.409
Marker6045145	69.409
Marker6035208	69.409
Marker6003760	69.409
Marker6269508	70.436
Marker5993994	70.436
Marker5970832	70.436
Marker5958832	70.57
Marker5995070	70.705
Marker6016488	70.839
Marker6191134	70.973
Marker6191348	71.107
Marker6080401	71.242
Marker6099787	71.376
Marker6235767	71.51
Marker6172782	71.644
Marker6107063	71.778
Marker5998932	72.114
Marker6061861	72.45
Marker6031550	72.785
Marker6302128	73.121
Marker6298381	73.456
Marker6279191	73.792
Marker6277877	74.127
Marker6271505	74.463
Marker6258434	74.799
Marker6251630	75.134
Marker6247387	75.47
Marker6246650	75.805
Marker6228104	76.141
Marker6224941	76.477
Marker6203803	76.812
Marker6202328	77.148
Marker6192238	77.483
Marker6165302	77.819
Marker6156719	78.154
Marker6153237	78.49
Marker6127755	78.826
Marker6127142	79.161
Marker6118745	79.497
Marker6113027	79.832
Marker6097630	80.168
Marker6090234	80.503
Marker6067019	80.839
Marker6065975	81.175
Marker6061126	81.51
Marker6057319	81.846
Marker6058394	82.181
Marker6054570	82.517
Marker5964743	82.852
Marker5967896	83.188
Marker5971204	83.524
Marker6069169	83.859
Marker6006824	84.195
Marker6089935	84.329
Marker6179855	84.463
Marker6204569	84.597
Marker6226675	84.732
Marker6267188	84.866
Marker6288510	85
Marker6255896	85.134
Marker6009393	85.269
Marker6199584	85.403
Marker6193053	85.403
Marker6152214	85.403
Marker6150757	85.403
Marker6110240	85.403
Marker6047457	85.403
Marker6019970	85.403
Marker5974138	85.403
Marker6296755	85.537
Marker6270423	85.671
Marker6237663	85.806
Marker6200564	85.94
Marker6194606	86.074
Marker6190990	86.208
Marker6149202	86.342
Marker6044942	86.477
Marker6012786	86.611
Marker5987629	86.745
Marker6306160	86.879
Marker6291020	86.879
Marker6207864	86.879
Marker6191313	86.879
Marker6165403	86.879
Marker6050686	86.879
Marker6032681	86.879
Marker6289296	87.014
Marker6081067	87.148
Marker6004322	87.282
Marker6237691	87.618
Marker6150983	87.953
Marker6096498	88.289
Marker6024982	88.624
Marker6164301	88.96
Marker6188221	89.295
Marker6055744	89.631
Marker6003106	89.967
Marker6152286	90.302
Marker6167133	90.638
Marker6203359	90.973
Marker6207848	91.309
Marker6217640	91.645
Marker6304000	92.114
Marker6302841	92.584
Marker6294948	93.054
Marker6292926	93.524
Marker6288799	93.994
Marker6282145	94.463
Marker6279374	94.933
Marker6264584	95.403
Marker6248426	95.873
Marker6220984	96.343
Marker6217437	96.812
Marker6167799	97.282
Marker6155817	97.752
Marker6155747	98.222
Marker6154307	98.692
Marker6153560	99.162
Marker6136154	99.631
Marker6126856	100.101
Marker6097223	100.571
Marker6094768	101.041
Marker6085678	101.511
Marker6084463	101.98
Marker6083618	102.45
Marker6079839	102.92
Marker6012211	103.39
Marker6013750	103.86
Marker6028599	104.329
Marker6051900	104.799
Marker6064661	105.269
Marker5991739	105.739
Marker5969843	106.209
Marker5957329	106.679
Marker6234471	107.148
Marker6081752	107.618
Marker6082712	108.088
Marker6170221	108.558
Marker6077985	109.028
Marker6237129	109.497
Marker5961922	109.967
Marker6232566	110.437
Marker6072765	110.907
Marker6222844	111.242
Marker6051711	111.578
Marker5988272	111.914
Marker6292329	112.249
Marker6215983	112.585
Marker6215732	112.92
Marker6286981	113.054
Marker6287337	113.39
Marker6000144	113.726
Marker6026158	114.061
Marker6164602	114.397
Marker6201513	114.732
Marker6124844	115.068
Marker6087154	115.404
Marker6054095	115.739
Marker5995943	116.075
Marker6238266	116.41
Marker6312678	116.88
Marker6189059	117.35
Marker6225467	118.951
Marker6010592	119.421
Marker6269536	119.891
Marker6278800	120.361
Marker6282238	120.83
Marker6162715	121.3
Marker6037582	121.77
Marker6223195	122.106
Marker6234767	122.441
Marker6265394	122.777
Marker6304796	123.112
Marker6249449	123.448
Marker6185993	123.783
Marker6185206	124.119
Marker6109142	124.455
Marker6048449	124.79
Marker6047685	125.126
Marker6042332	125.461
Marker6023293	125.797
Marker5994699	126.133
Marker6116952	126.468
Marker6011903	126.804
Marker6130828	126.804
Marker6233971	126.938
Marker6116854	126.938
Marker6114173	126.938
Marker5959182	126.938
Marker6057182	126.938
Marker6078121	127.618
Marker6086836	127.954
Marker6096621	128.289
Marker6102360	128.625
Marker5966300	128.961
Marker6077311	129.296
Marker6260183	129.77
Marker6311451	129.905
Marker6281349	130.039
Marker6099705	131.201
Marker6108370	131.335
Marker6138938	131.469
Marker6254118	131.805
Marker5993329	132.14
Marker6096208	132.476
Marker6122982	132.812
Marker6175162	132.812
Marker6224521	132.946
Marker6265009	133.281
Marker6252131	133.617
Marker6202164	134.98
Marker6034391	136.715
Marker6176125	137.051
Marker6173110	137.386
Marker6262649	137.52
Marker6267531	137.52
Marker6164016	137.52
Marker6240964	137.52
Marker6169535	137.655
Marker6236292	137.789
Marker6180523	137.923
Marker6295364	138.057
Marker6000601	138.529
Marker6049057	138.529
Marker6135029	151.412
Marker6186692	156.413
Marker5958412	158.268
Marker6112561	166.058
Marker6051681	166.46
Marker6010674	166.796
Marker6307723	167.812
Marker5987021	168.147
Marker6282727	168.483
Marker6148542	171.68
Marker6079043	172.016
Marker6176213	172.351
Marker6222516	173.025
Marker6148721	173.36
Marker6254459	173.696
Marker6288992	173.83
Marker6154447	173.964
Marker6012968	174.098
Marker6139971	174.233
Marker6247993	174.367
Marker6135608	174.501
Marker6009286	174.635
Marker5993942	174.77
Marker6214689	174.904
group	3
Marker7063296	0
Marker6800538	0.134
Marker6952164	3.347
Marker6899234	4.372
Marker6805232	5.595
Marker6808059	6.064
Marker6963789	15.648
Marker6953692	16.719
Marker6933530	17.055
Marker7030147	17.731
Marker6848859	18.201
Marker6840720	20.487
Marker7066237	20.823
Marker6833160	26.024
Marker6970662	27.999
Marker6763403	28.133
Marker6862125	28.469
Marker6790707	28.805
Marker6972782	29.14
Marker6941956	29.14
Marker6869554	29.508
Marker6826333	29.867
Marker6848060	30.344
Marker6856695	31.044
Marker7017453	37.326
Marker6964823	38.375
Marker6897915	38.375
Marker6809031	39.075
Marker7038389	39.075
Marker7051728	39.769
Marker6943476	40.818
Marker7069046	43.321
Marker6806017	43.321
Marker6837809	43.321
Marker6939748	43.321
Marker6816525	43.455
Marker6945752	43.589
Marker6802050	43.723
Marker7072609	44.059
Marker6986681	44.394
Marker6891907	44.73
Marker7078552	45.066
Marker7025498	45.401
Marker7007617	45.737
Marker6772507	46.072
Marker6980633	46.408
Marker7018274	46.743
Marker7077600	47.079
Marker6767157	47.415
Marker7072612	47.75
Marker6981363	47.884
Marker6902310	47.884
Marker7066725	48.019
Marker6910595	48.153
Marker6853036	48.287
Marker6973301	48.421
Marker6979741	48.555
Marker7024508	48.891
Marker6998532	49.025
Marker6815973	49.16
Marker6831819	49.16
Marker6988225	49.16
Marker7083137	49.16
Marker6841672	49.294
Marker6842887	49.428
Marker6942530	49.562
Marker6975038	49.696
Marker7053166	49.831
Marker7077839	49.965
Marker6840935	50.099
Marker6763259	50.571
Marker6772795	50.571
Marker6830466	50.571
Marker6832995	50.571
Marker6832996	50.571
Marker6872684	50.571
Marker6909859	50.571
Marker6922326	50.571
Marker6933211	50.571
Marker6934410	50.571
Marker6954084	50.571
Marker6971084	50.571
Marker7003603	50.571
Marker7008632	50.571
Marker7018900	50.571
Marker6761940	50.571
Marker6770551	50.705
Marker6795658	50.84
Marker6801262	50.974
Marker6809527	51.108
Marker6811148	51.242
Marker6772494	51.377
Marker6811052	51.511
Marker6856312	51.645
Marker6865041	51.779
Marker6856589	51.913
Marker7079445	52.048
Marker6845669	52.182
Marker6959196	52.182
Marker6967884	52.182
Marker7019518	52.182
Marker7068368	52.182
Marker6778909	52.182
Marker6792095	52.182
Marker6767090	52.182
Marker6791627	52.182
Marker6807107	52.182
Marker6822147	52.182
Marker6851177	52.182
Marker6853775	52.182
Marker6968425	52.182
Marker6969367	52.182
Marker6994089	52.182
Marker7045354	52.182
Marker7048755	52.182
Marker7080140	52.182
Marker7081807	52.182
Marker6871426	52.316
Marker6872671	52.45
Marker6882980	52.585
Marker6875862	52.719
Marker6895949	52.853
Marker6892879	52.987
Marker6969273	53.122
Marker6933641	53.256
Marker6969108	53.39
Marker6972005	53.524
Marker6970109	53.658
Marker6976021	53.793
Marker6975998	53.927
Marker7003706	54.061
Marker6998158	54.195
Marker7054699	54.33
Marker7016851	54.464
Marker7053885	54.598
Marker7075610	54.732
Marker7071211	54.867
Marker7079217	55.001
Marker7042156	55.135
Marker7019761	55.471
Marker6908613	55.806
Marker6761826	56.142
Marker6900848	56.477
Marker6876904	56.813
Marker7073487	57.148
Marker6773665	57.484
Marker6815822	57.618
Marker6869990	57.752
Marker6925067	57.887
Marker6914208	58.021
Marker7059902	58.155
Marker7021988	58.289
Marker6760319	58.424
Marker6790478	58.558
Marker6918000	58.692
Marker6889424	58.826
Marker6999929	58.961
Marker6858186	59.095
Marker7005939	59.229
Marker6869926	59.363
Marker6810704	59.497
Marker6822875	59.833
Marker6886824	60.303
Marker7033378	60.773
Marker6937978	61.108
Marker7025192	61.444
Marker6972878	61.779
Marker6990940	62.115
Marker6928635	62.451
Marker7043605	63.258
Marker6916691	63.728
Marker7085258	64.064
Marker6974257	64.399
Marker7021550	64.735
Marker6846854	65.07
Marker6915924	65.406
Marker6953325	65.741
Marker6996219	65.876
Marker7027786	66.211
Marker6837989	66.547
Marker7064362	66.882
Marker7036151	67.218
Marker6865012	67.554
Marker6763278	67.688
Marker6783733	67.688
Marker6858089	67.688
Marker6796822	67.688
Marker6921634	67.688
Marker6993175	67.688
Marker6996058	67.688
Marker6992720	67.822
Marker6938515	67.956
Marker6923074	68.09
Marker6889869	68.225
Marker6885973	68.359
Marker6885957	68.493
Marker6860356	68.627
Marker6772955	68.762
Marker6794354	68.896
Marker6962906	69.03
Marker7029882	69.164
Marker6798057	69.299
Marker6855312	69.299
Marker6866556	69.299
Marker6994741	69.299
Marker7018849	69.299
Marker7022404	69.299
Marker6866589	69.433
Marker6786459	69.567
Marker6784989	69.701
Marker7034866	69.835
Marker7010519	69.97
Marker6963462	70.104
Marker6941884	70.238
Marker6788846	70.372
Marker6792216	70.372
Marker6871564	70.372
Marker6877063	70.372
Marker6968762	70.372
Marker6970636	70.372
Marker7006732	70.372
Marker7040099	70.372
Marker7045838	70.372
Marker6865684	70.372
Marker6973550	70.507
Marker6797223	70.641
Marker6949650	70.775
Marker6923135	70.909
Marker7084392	71.044
Marker7047841	71.178
Marker7032874	71.312
Marker7019938	71.446
Marker7006170	71.58
Marker6895821	71.715
Marker6846186	71.849
Marker6870296	71.983
Marker7035479	72.319
Marker6905790	72.654
Marker6788138	72.99
Marker7015042	73.325
Marker6881751	73.661
Marker6791695	73.997
Marker6796734	74.332
Marker6774284	74.668
Marker6841246	75.003
Marker6847578	75.339
Marker6841570	75.674
Marker6858083	76.01
Marker6867461	76.346
Marker6922198	76.681
Marker6926546	77.017
Marker6961846	77.352
Marker6968705	77.688
Marker6979901	78.023
Marker6990229	78.359
Marker7011668	78.695
Marker7022772	79.03
Marker7026947	79.366
Marker7078554	79.701
Marker6816602	80.037
Marker7035012	80.373
Marker7052361	80.708
Marker6862693	81.044
Marker6868617	81.379
Marker6772109	81.513
Marker7056357	81.648
Marker7007544	81.983
Marker6786581	82.117
Marker7041060	82.252
Marker7062907	82.587
Marker7057575	82.722
Marker6905905	83.057
Marker7054551	83.393
Marker7064188	83.728
Marker6840462	84.064
Marker6891191	84.399
Marker7049267	84.735
Marker6881331	85.205
Marker6786942	85.675
Marker6863578	86.144
Marker6803097	86.614
Marker6797341	87.084
Marker6763813	87.554
Marker6789755	88.024
Marker6790139	88.493
Marker6764967	88.963
Marker6791265	89.433
Marker7047876	89.903
Marker7039766	90.373
Marker6993946	90.843
Marker6957798	91.312
Marker6886228	91.782
Marker6788926	92.252
Marker6969250	92.722
Marker6885400	93.192
Marker6797972	93.661
Marker6856560	93.796
Marker6830850	93.93
Marker6876547	93.93
Marker6889504	93.93
Marker6815930	93.93
Marker6763971	94.064
Marker7034121	94.198
Marker7010658	96.07
Marker6945664	99.875
Marker6996286	100.01
Marker6814468	104.295
Marker7013959	104.775
Marker6997069	115.361
Marker6770305	128.418
Marker6834350	128.418
Marker6868749	128.418
Marker7012696	133.359
Marker6974812	136.442
Marker7051572	137.965
Marker6787148	141.974
Marker6998896	143.718
Marker6857203	144.205
Marker6774045	146.113
Marker6819354	151.724
Marker6871258	151.858
Marker7000989	158.551
Marker7014276	158.551
Marker6967838	158.551
Marker6828190	159.84
Marker7055762	161.711
Marker7039217	161.845
Marker6854425	162.66
Marker7065722	163.134
group	4
Marker6743041	0
Marker6402926	0.336
Marker6742571	0.671
Marker6634335	2.056
Marker6530856	3.441
Marker6531782	6.244
Marker6743652	6.58
Marker6666500	7.596
Marker6469853	8.276
Marker6669906	8.612
Marker6370903	9.997
Marker6706206	10.687
Marker6471714	11.377
Marker6480057	11.713
Marker6699114	13.438
Marker6537765	15.934
Marker6358045	16.969
Marker6683154	27.259
Marker6418266	27.393
Marker6368012	27.527
Marker6651950	30.366
Marker6593218	30.701
Marker6601784	31.037
Marker6406637	31.171
Marker6548332	31.65
Marker6730760	32.834
Marker6654450	39.217
Marker6461525	45.137
Marker6618361	45.609
Marker6522545	48.204
Marker6476064	48.539
Marker6356321	48.875
Marker6461464	49.211
Marker6558973	50.574
Marker6722771	52.299
Marker6412385	52.635
Marker6466030	52.97
Marker6645508	53.306
Marker6423937	53.641
Marker6738589	54.662
Marker6415793	54.998
Marker6361003	55.333
Marker6566439	55.803
Marker6716945	56.273
Marker6731077	57.157
Marker6646561	57.627
Marker6388326	59.914
Marker6451120	60.383
Marker6672174	62.301
Marker6679094	63.451
Marker6547877	64.122
Marker6351284	64.659
Marker6344580	65.196
Marker6629548	65.666
Marker6365459	66.135
Marker6613700	66.605
Marker6367642	67.075
Marker6350691	67.411
Marker6537239	67.746
Marker6610331	68.082
Marker6664889	68.417
Marker6541717	68.753
Marker6346029	69.089
Marker6590272	69.424
Marker6656333	69.76
Marker6355748	70.095
Marker6399254	70.431
Marker6513832	70.766
Marker6581048	71.782
Marker6699134	74.218
Marker6482401	74.553
Marker6706364	75.023
Marker6407167	75.359
Marker6619667	75.694
Marker6668565	76.164
Marker6573590	76.634
Marker6328582	77.104
Marker6535884	78.254
Marker6572271	78.724
Marker6573609	79.194
Marker6644164	81.876
Marker6395168	82.413
Marker6379914	83.302
Marker6608545	84.311
Marker6439610	85.323
Marker6437219	86.214
Marker6413399	87.629
Marker6716896	87.965
Marker6349719	88.3
Marker6537065	88.636
Marker6486169	88.972
Marker6524130	89.307
Marker6401483	89.643
Marker6391289	89.978
Marker6486709	90.314
Marker6565856	92.029
Marker6600181	92.365
Marker6477729	93.036
Marker6654797	93.707
Marker6650229	94.379
Marker6547177	95.05
Marker6634982	95.721
Marker6622523	96.392
Marker6427271	97.063
Marker6592658	98.072
Marker6599932	98.542
Marker6561378	99.012
Marker6659721	99.482
Marker6677191	99.952
Marker6389593	100.759
Marker6525241	101.229
Marker6681248	101.699
Marker6644701	102.169
Marker6447404	102.639
Marker6504668	103.108
Marker6562072	103.578
Marker6661342	104.048
Marker6691036	104.518
Marker6548159	104.988
Marker6346246	105.458
Marker6410385	105.793
Marker6402596	106.129
Marker6622299	106.464
Marker6517314	106.8
Marker6682194	107.135
Marker6655583	107.605
Marker6617913	108.075
Marker6425236	108.612
Marker6452813	109.149
Marker6543492	109.619
Marker6606375	110.089
Marker6717709	110.558
Marker6460167	111.229
Marker6591419	111.901
Marker6501636	112.572
Marker6558709	113.243
Marker6507477	113.914
Marker6648291	114.585
Marker6337952	115.257
Marker6717671	115.928
Marker6599371	116.599
Marker6697116	117.27
Marker6456772	117.941
Marker6729890	118.612
Marker6596717	119.284
Marker6610602	119.955
Marker6658757	120.964
Marker6599385	121.635
Marker6718034	122.306
Marker6379257	122.978
Marker6678442	123.649
Marker6386496	124.658
Marker6344396	126.357
Marker6412622	127.028
Marker6350893	127.699
Marker6468416	128.169
Marker6525036	128.639
Marker6565957	129.109
Marker6643273	129.579
Marker6557041	130.048
Marker6697537	130.518
Marker6741771	130.988
Marker6580391	131.324
Marker6384307	131.458
Marker6623548	131.592
Marker6337012	131.726
Marker6723974	131.861
Marker6560197	131.995
Marker6634781	132.129
Marker6681445	132.129
Marker6668938	132.129
Marker6618244	132.129
Marker6456160	132.263
Marker6645145	132.397
Marker6409130	132.532
Marker6399340	132.666
Marker6538929	132.8
Marker6654668	132.934
Marker6590975	133.069
Marker6567121	133.742
Marker6536660	134.415
Marker6476249	134.415
Marker6500340	134.751
Marker6511095	135.087
Marker6395521	136.103
Marker6743509	136.438
Marker6620406	136.572
Marker6487882	136.707
Marker6577475	136.841
Marker6568460	136.975
Marker6743038	139.291
Marker6695689	139.626
Marker6367801	140.103
Marker6569419	140.237
Marker6676575	145.033
Marker6557956	145.887
Marker6585882	146.736
Marker6687665	146.87
Marker6599101	148.394
Marker6507564	149.208
Marker6477784	149.342
Marker6606082	149.477
Marker6611958	149.611
Marker6437478	149.745
Marker6454327	153.631
Marker6470394	153.765
Marker6699696	153.899
Marker6538025	154.033
Marker6397635	154.168
Marker6715208	154.302
Marker6642552	154.436
Marker6536672	157.54
Marker6396243	158.716
Marker6647479	160.23
Marker6539526	160.714
Marker6338610	161.198
Marker6659779	161.533
Marker6642817	161.869
Marker6381457	163.254
Marker6433629	163.934
Marker6606617	169.546
Marker6440112	171.996
Marker6594033	172.331
Marker6453567	175.731
Marker6635592	176.61
Marker6412051	176.946
Marker6521403	177.281
Marker6536108	178.645
Marker6417590	178.98
Marker6411371	179.316
Marker6343548	179.651
Marker6502302	179.987
Marker6599876	180.322
group	5
Marker1934632	0
Marker1701487	0.808
Marker1739184	1.292
Marker1675973	2.342
Marker1871292	2.812
Marker1708735	3.281
Marker1908806	3.751
Marker1925882	7.962
Marker1709896	8.432
Marker1693786	8.969
Marker1973944	9.707
Marker1705542	10.379
Marker1774952	11.05
Marker1674675	11.721
Marker1866784	12.392
Marker1971308	13.406
Marker1916253	14.417
Marker1936465	15.088
Marker1941587	16.098
Marker1775097	17.804
Marker1938046	18.475
Marker1745093	19.146
Marker1790368	21.623
Marker1713283	22.632
Marker1777477	38.807
Marker1725580	42.31
Marker1687414	42.847
Marker1948677	43.317
Marker1938717	43.988
Marker1738435	44.659
Marker1696124	45.331
Marker1782475	46.002
Marker1813399	46.673
Marker1872142	47.344
Marker1894096	48.015
Marker1892163	48.686
Marker1860096	49.156
Marker1825630	49.626
Marker1944792	50.297
Marker1827448	50.767
Marker1933306	51.237
Marker1866651	51.707
Marker1828740	52.176
Marker1868333	52.646
Marker1899564	53.116
Marker1821256	53.586
Marker1913391	54.056
Marker1874244	54.391
Marker1984486	54.727
Marker1721171	55.062
Marker1774056	55.398
Marker1777265	55.734
Marker1728777	55.868
Marker1701666	56.002
Marker1937260	63.211
Marker1826711	64.596
Marker1808216	65.133
Marker1677168	65.804
Marker1719229	66.475
Marker1742156	67.147
Marker1793532	67.818
Marker1712308	68.489
Marker1695301	74.428
Marker1847746	77.653
Marker1780507	79.359
Marker1980372	80.968
Marker1861933	82.743
Marker1745098	83.419
Marker1924464	83.755
Marker1747815	83.889
Marker1668425	84.023
Marker1778530	89.51
Marker1875134	94.507
Marker1814817	98.704
Marker1954345	100.575
Marker1983847	101.737
Marker1938997	101.871
Marker1713721	102.005
Marker1697153	102.824
Marker1930639	103.648
Marker1702700	103.783
Marker1852347	103.917
Marker1806622	104.393
Marker1782431	109.02
Marker1934112	109.492
Marker1692937	111.375
Marker1736167	111.509
Marker1768054	115.315
Marker1861408	115.449
Marker1866372	115.584
Marker1693381	116.398
Marker1791073	116.532
Marker1843781	116.667
Marker1825533	116.801
Marker1705660	116.935
Marker1807071	120.039
Marker1809314	120.513
Marker1773379	120.648
Marker1810824	120.782
Marker1917964	120.916
Marker1967792	121.05
Marker1781300	121.185
Marker1967676	121.319
Marker1777111	121.453
Marker1775833	122.287
Marker1882558	125.37
Marker1773071	125.504
Marker1917867	128.36
Marker1944283	129.882
Marker1898786	130.563
Marker1887044	131.583
Marker1731306	131.919
Marker1754828	132.255
Marker1693566	133.618
Marker1893943	134.296
Marker1715220	135.688
Marker1787718	138.545
Marker1855859	138.88
Marker1794173	139.015
Marker1736039	139.149
Marker1868146	139.283
Marker1830835	140.445
Marker1944868	141.607
Marker1896131	141.741
Marker1748106	142.556
Marker1929793	143.229
group	6
Marker349988	0
Marker266402	0.134
Marker359033	0.609
Marker295691	2.324
Marker33561	3.153
Marker153833	3.865
Marker121094	12.033
Marker301032	16.693
Marker311932	16.827
Marker232689	19.22
Marker252707	19.701
Marker168776	24.101
Marker295376	24.929
Marker293288	25.62
Marker246108	28.947
Marker220422	39.156
Marker305856	40.765
Marker346630	42.374
Marker321813	52.878
Marker307113	59.693
Marker64544	60.028
Marker260804	60.028
Marker257928	60.028
Marker275189	62.845
Marker158010	64.368
Marker162307	65.931
Marker117134	68.709
Marker233960	73.649
Marker77523	73.649
Marker44362	75.193
Marker276898	75.327
Marker325924	76.151
Marker307488	76.151
Marker51790	76.285
Marker102272	76.419
Marker81815	76.553
Marker131534	76.688
Marker172599	77.502
Marker293115	78.321
Marker41336	78.456
Marker94704	78.59
Marker125431	78.724
Marker151819	78.858
Marker302177	78.993
Marker246743	79.127
Marker362473	79.261
Marker253253	79.395
Marker13982	79.53
Marker96580	79.664
Marker170654	79.798
Marker316042	79.932
Marker329971	80.066
Marker43669	80.201
Marker185169	80.673
Marker323824	80.807
Marker121683	80.941
Marker32924	81.075
Marker273608	83.911
Marker234625	84.046
Marker183677	84.52
Marker264998	84.994
Marker267197	85.33
Marker110442	85.666
Marker103108	86.001
Marker218153	86.337
Marker317293	86.672
Marker155214	87.008
Marker117422	87.343
Marker339807	87.679
Marker227101	88.015
Marker134413	88.35
Marker106814	88.829
Marker235367	88.829
Marker280910	90.372
Marker173383	93.211
group	7
Marker5845422	0
Marker5690731	0.336
Marker5830860	0.671
Marker5692769	1.007
Marker5816280	1.343
Marker5783929	2.016
Marker5868527	4.089
Marker5643882	4.425
Marker5819075	5.788
Marker5796874	8.223
Marker5836290	10.659
Marker5935121	12.731
Marker5915595	13.067
Marker5645433	17.075
Marker5901009	17.754
Marker5725962	18.223
Marker5917444	19.031
Marker5838698	23.039
Marker5755975	24.604
Marker5735639	25.412
Marker5727976	25.882
Marker5898498	26.352
Marker5784882	27.502
Marker5743729	27.972
Marker5867055	28.779
Marker5877536	29.451
Marker5759114	30.122
Marker5721559	30.793
Marker5919424	31.464
Marker5924708	32.135
Marker5925930	32.806
Marker5871955	33.816
Marker5773641	35.167
Marker5726506	36.176
Marker5656465	36.848
Marker5826027	37.519
Marker5852856	38.19
Marker5854966	38.861
Marker5706315	39.532
Marker5652622	40.203
Marker5749222	40.875
Marker5808893	41.546
Marker5814309	42.217
Marker5899341	42.888
Marker5881018	43.559
Marker5825407	44.231
Marker5642062	44.902
Marker5867326	45.573
Marker5695258	46.582
Marker5675264	47.253
Marker5905448	47.723
Marker5830900	48.059
Marker5907749	49.075
Marker5926873	49.412
Marker5652330	49.412
Marker5879429	49.75
Marker5740710	50.088
Marker5681661	50.088
Marker5657567	50.088
Marker5853665	51.116
Marker5946528	51.454
Marker5882404	52.833
Marker5762234	54.57
group	8
Marker2755377	0
Marker2857053	0.693
Marker3077078	4.362
Marker2864434	4.698
Marker2939357	5.791
Marker2778550	18.181
Marker3005669	19.983
Marker2941644	25.364
Marker2926992	25.498
Marker2916100	33.113
Marker2842352	34.491
Marker3055451	34.826
Marker3076213	35.497
Marker2753367	37.242
Marker2992599	38.267
Marker2874095	40.026
Marker3037613	40.362
Marker2743483	43.029
Marker3040151	43.704
Marker2768495	46.803
Marker2796059	49.499
Marker3015891	51.992
Marker2881827	52.126
Marker2745648	52.61
Marker2846111	53.182
Marker2794234	55.895
Marker2827084	56.231
Marker2800187	56.365
Marker2923601	56.835
Marker2991019	57.506
Marker2760336	58.177
Marker3065104	58.647
Marker2927764	58.781
Marker2811973	59.117
Marker3047245	59.587
Marker3073677	62.645
Marker2999607	63.872
Marker2981023	65.773
Marker3020110	66.31
Marker2816414	69.309
Marker2941432	70.665
Marker2899359	71.676
Marker3002845	72.146
Marker2868341	72.616
Marker2852441	73.424
Marker2956674	74.097
Marker3001531	74.768
Marker2947559	75.44
Marker3023381	75.977
Marker3035322	76.111
Marker2761034	76.245
Marker3024765	76.581
Marker2876020	77.118
Marker2813170	77.789
Marker2995075	78.854
Marker2996437	79.19
Marker3012728	79.928
Marker2822922	80.667
Marker3010536	81.598
Marker2881933	82.379
Marker2912595	82.715
Marker2897127	83.252
Marker2958168	83.923
Marker2950575	84.594
Marker2762943	85.905
Marker3070689	97.458
Marker2794515	98.172
Marker2802892	98.508
Marker3072885	98.843
Marker2973911	99.179
Marker2790188	99.514
Marker2810507	99.85
Marker2840706	100.185
Marker2848338	101.837
Marker2844820	102.853
Marker3049607	103.322
Marker2839418	103.792
Marker2890900	104.463
Marker2772426	108.424
Marker2866114	108.894
Marker2961806	109.702
Marker2832891	110.172
Marker2921051	110.641
Marker2808752	110.977
Marker2977043	111.312
Marker2790352	111.782
Marker2763240	112.252
Marker2914067	112.923
Marker3071633	113.393
Marker2860811	113.863
Marker2899639	114.534
Marker3024206	115.205
Marker2825941	115.876
Marker2919651	116.212
Marker2939143	116.346
Marker3017787	116.682
Marker2781175	117.152
Marker2869717	117.823
Marker3057372	118.494
Marker2835160	118.964
Marker2745147	119.299
Marker2776938	119.774
Marker2866803	119.908
Marker2812349	120.042
Marker2978142	120.042
Marker2740047	120.176
Marker2979603	120.512
Marker2979857	120.848
Marker2991167	121.317
Marker2744585	121.787
Marker2852611	122.257
Marker2834815	122.736
Marker2811378	129.809
Marker3055975	132.323
Marker2879164	137.122
Marker3074599	137.516
Marker3024057	137.717
Marker2777645	146.058
Marker2974383	150.58
Marker2747300	151.388
Marker3064001	151.858
Marker3035902	153.034
Marker2751048	153.37
Marker3051944	154.386
Marker2847407	154.922
Marker3036814	164.912
Marker2779375	167.199
Marker2860250	171.718
Marker2743088	174.096
Marker3040362	174.431
Marker2767991	174.565
Marker2962002	174.901
Marker2806136	175.236
Marker2994984	180.815
Marker2762387	182.403
Marker2816555	184.188
Marker2934032	186.799
Marker2871125	189.115
Marker3037221	190.998
Marker2865568	192.87
Marker3046664	193.004
Marker3030607	196.595
Marker3002395	200.622
group	9
Marker4644797	0
Marker4789162	6.029
Marker4841314	6.702
Marker4599436	7.038
Marker4923689	8.054
Marker4734965	8.727
Marker4908394	8.861
Marker4883434	8.996
Marker4622333	10.012
Marker4712763	16.465
Marker4792393	17.481
Marker4585990	19.398
Marker4597749	20.206
Marker4823846	20.678
Marker4739963	21.351
Marker4811323	23.067
Marker4692311	24.782
Marker4856456	25.59
Marker4692280	25.926
Marker4704541	26.946
Marker4710655	27.282
Marker4594174	27.416
Marker4746143	27.55
Marker4675436	27.685
Marker4870333	27.819
Marker4936660	28.981
Marker4919137	29.316
Marker4750656	29.652
Marker4873208	29.987
Marker4940508	30.122
Marker4805351	30.936
Marker4790613	31.274
Marker4736975	31.746
Marker4892833	31.88
Marker4625055	32.015
Marker4847635	32.829
Marker4884664	32.963
Marker4692239	32.963
Marker4676455	32.963
Marker4778807	32.963
Marker4804803	32.963
Marker4734185	33.098
Marker4617496	33.232
Marker4786187	33.366
Marker4663799	33.5
Marker4728280	33.635
Marker4599370	33.97
Marker4838293	34.306
Marker4817137	34.641
Marker4915100	34.977
Marker4868522	35.312
Marker4652664	35.648
Marker4768719	35.984
Marker4734317	36.319
Marker4572536	36.655
Marker4606970	36.789
Marker4936510	36.923
Marker4846620	37.057
Marker4823698	37.192
Marker4609184	37.326
Marker4630119	37.46
Marker4921895	37.594
Marker4744210	37.729
Marker4582691	37.863
Marker4883883	37.997
Marker4728597	38.131
Marker4667754	38.265
Marker4675206	38.4
Marker4602891	38.534
Marker4784860	38.668
Marker4685734	38.802
Marker4628309	38.937
Marker4938301	40.808
Marker4878022	41.622
Marker4939332	42.094
Marker4684649	42.229
Marker4584857	42.363
Marker4904243	42.698
Marker4672713	43.034
Marker4606557	43.504
Marker4700995	43.974
Marker4890177	44.443
Marker4741543	44.913
Marker4582314	46.629
Marker4808524	47.992
Marker4735190	48.462
Marker4931244	48.932
Marker4723702	49.739
Marker4708611	50.209
Marker4868474	50.679
Marker4794358	51.149
Marker4865971	51.619
Marker4789892	52.089
Marker4606762	52.558
Marker4863605	53.028
Marker4648293	53.498
Marker4761647	53.968
Marker4721627	54.438
Marker4724360	54.907
Marker4617533	55.377
Marker4806382	55.847
Marker4846331	56.317
Marker4675602	56.652
Marker4829753	56.988
Marker4639895	57.324
Marker4913394	57.659
Marker4594831	57.995
Marker4611638	58.33
Marker4904187	58.666
Marker4938220	59.001
Marker4695893	59.337
Marker4642659	59.673
Marker4588811	60.008
Marker4682180	60.344
Marker4613162	60.679
Marker4875844	61.015
Marker4605214	61.35
Marker4610116	61.686
Marker4587778	61.82
Marker4795944	61.955
Marker4700882	62.089
Marker4789971	62.223
Marker4760895	62.357
Marker4769705	62.491
Marker4829283	62.964
Marker4843293	67.557
Marker4719227	71.754
Marker4584679	80.239
Marker4766702	85.44
Marker4609005	87.155
Marker4724668	89.591
Marker4755711	91.664
Marker4879245	92.001
Marker4608122	93.717
Marker4666534	96.894
Marker4706727	101.891
group	10
Marker1223850	0
Marker1369409	0.134
Marker1236599	0.268
Marker1206776	2.502
Marker1175618	2.636
Marker1330882	2.771
Marker1173468	2.905
Marker1100908	3.039
Marker1352684	3.173
Marker1390673	3.307
Marker1207005	3.442
Marker1252192	3.576
Marker1099425	3.71
Marker1190452	3.844
Marker1208559	3.979
Marker1377446	4.113
Marker1094464	4.247
Marker1160176	4.381
Marker1339449	4.515
Marker1374315	4.65
Marker1404653	4.784
Marker1407985	4.918
Marker1365620	5.052
Marker1291848	5.867
Marker1067025	7.381
Marker1418843	7.853
Marker1225199	7.987
Marker1162192	8.122
Marker1142215	8.256
Marker1334767	8.39
Marker1341121	8.524
Marker1115605	8.996
Marker1053573	9.811
Marker1263283	9.945
Marker1134499	11.459
Marker1268307	11.593
Marker1360032	11.728
Marker1065359	12.2
Marker1328088	13.714
Marker1117201	15.947
Marker1224256	16.081
Marker1207879	16.554
Marker1138398	18.787
Marker1187225	18.921
Marker1390744	21.59
Marker1229991	21.724
Marker1159504	21.859
Marker1342160	21.993
Marker1059083	22.127
Marker1123555	22.261
Marker1310785	22.395
Marker1155842	22.53
Marker1064388	22.664
Marker1185309	22.798
Marker1214539	22.932
Marker1131938	23.067
Marker1333456	23.201
Marker1330716	23.335
Marker1084746	23.807
Marker1405421	23.941
Marker1242028	24.413
Marker1164623	24.548
Marker1188461	24.682
Marker1195141	24.816
Marker1215995	25.631
Marker1096767	26.445
Marker1209909	26.917
Marker1371132	28.431
Marker1308258	28.566
Marker1303035	28.7
Marker1293673	28.7
Marker1319627	28.834
Marker1235947	28.968
Marker1060433	29.102
Marker1084597	29.237
Marker1148849	30.399
Marker1325379	31.213
Marker1122132	32.375
Marker1253983	32.509
Marker1249814	32.643
Marker1307359	33.115
Marker1346795	33.25
Marker1177920	33.722
Marker1187567	33.856
Marker1378015	35.37
Marker1136103	35.504
Marker1370346	35.638
Marker1380536	35.773
Marker1098111	36.108
Marker1152307	36.444
Marker1038588	36.779
Marker1373606	37.115
Marker1297108	37.451
Marker1301717	37.786
Marker1238670	38.122
Marker1383610	38.457
Marker1091389	38.793
Marker1329166	39.128
Marker1144676	39.464
Marker1388907	39.8
Marker1219286	40.135
Marker1306438	40.471
Marker1061720	40.806
Marker1179230	41.142
Marker1159801	41.477
Marker1087498	41.813
Marker1233924	42.149
Marker1155496	42.484
Marker1085516	42.82
Marker1093646	43.155
Marker1186420	43.491
Marker1367439	43.827
Marker1296855	44.162
Marker1065802	44.498
Marker1274720	44.833
Marker1176808	45.169
Marker1130129	45.504
Marker1098167	45.84
Marker1416606	46.176
Marker1136499	46.511
Marker1334906	46.847
Marker1073386	47.182
Marker1171635	47.518
Marker1251459	47.99
Marker1108899	48.124
Marker1395671	48.258
Marker1253785	48.393
Marker1058056	48.527
Marker1300170	48.661
Marker1418252	48.795
Marker1300048	48.93
Marker1224942	49.064
Marker1098034	49.198
Marker1398656	49.332
Marker1406624	49.466
Marker1234540	50.281
Marker1361230	50.415
Marker1082544	50.549
Marker1130240	50.684
Marker1137143	50.818
Marker1314714	50.952
Marker1339372	51.086
Marker1063092	51.558
Marker1241531	51.693
Marker1160866	51.827
Marker1388493	51.961
Marker1417873	52.095
Marker1331416	52.23
Marker1270692	52.364
Marker1241849	52.498
Marker1138703	52.632
Marker1281064	52.767
Marker1073442	52.901
Marker1197625	53.035
Marker1415549	53.169
Marker1374500	53.303
Marker1272539	53.438
Marker1414155	53.572
Marker1295555	53.706
Marker1079787	53.84
Marker1191126	53.975
Marker1246215	54.109
Marker1232109	54.243
Marker1193253	54.377
Marker1257782	54.511
Marker1373242	54.646
Marker1096494	54.78
Marker1128315	54.914
Marker1129047	55.048
Marker1414493	55.183
Marker1107749	55.655
Marker1055261	55.789
Marker1118097	55.923
Marker1252903	56.057
Marker1182734	56.192
Marker1141263	56.326
Marker1416500	56.46
Marker1193936	56.594
Marker1257516	57.066
Marker1041567	57.201
Marker1041509	57.335
Marker1087782	57.469
Marker1047280	57.603
Marker1074600	57.738
Marker1417787	57.872
Marker1412956	58.006
Marker1383009	58.14
Marker1361596	58.274
Marker1338385	58.409
Marker1289252	58.543
Marker1273666	58.677
Marker1261721	58.811
Marker1229161	58.946
Marker1177955	59.08
Marker1160093	59.214
Marker1146214	59.348
Marker1141695	59.483
Marker1348613	59.617
Marker1290534	59.751
Marker1322213	59.885
Marker1222120	59.885
Marker1159603	59.885
Marker1283762	59.885
Marker1369730	59.885
Marker1220642	59.885
Marker1182685	59.885
Marker1348670	59.885
Marker1399017	59.885
Marker1148938	59.885
Marker1177013	59.885
Marker1041915	59.885
Marker1395948	59.885
Marker1118803	59.885
Marker1063480	59.885
Marker1199473	59.885
Marker1187102	59.885
Marker1222411	59.885
Marker1275542	59.885
Marker1277699	59.885
Marker1303781	59.885
Marker1338286	59.885
Marker1392110	59.885
Marker1400933	59.885
Marker1091668	59.885
Marker1273656	59.885
Marker1413842	59.885
Marker1281627	59.885
Marker1071210	59.885
Marker1132852	59.885
Marker1341791	59.885
Marker1101418	60.019
Marker1119503	60.154
Marker1054227	60.489
Marker1359486	60.825
Marker1085697	61.16
Marker1062498	61.496
Marker1145612	61.832
Marker1388110	62.167
Marker1325091	62.503
Marker1127851	62.838
Marker1129159	63.174
Marker1108220	63.509
Marker1149521	63.845
Marker1353034	64.181
Marker1161773	64.65
Marker1239722	65.12
Marker1079680	65.59
Marker1403222	66.06
Marker1073786	66.53
Marker1295128	66.999
Marker1274535	67.469
Marker1162440	67.939
Marker1152546	68.409
Marker1070469	68.879
Marker1099566	69.348
Marker1083349	69.818
Marker1280849	70.288
Marker1406941	70.758
Marker1396278	71.228
Marker1354855	71.698
Marker1312116	72.167
Marker1308884	72.637
Marker1307806	73.107
Marker1272917	73.577
Marker1107474	74.047
Marker1065695	74.516
Marker1043250	74.986
Marker1262584	75.456
Marker1135696	75.926
Marker1297071	76.396
Marker1395879	76.731
Marker1208864	76.865
Marker1371675	77
Marker1128239	77.134
Marker1076012	77.268
Marker1162922	77.402
Marker1243660	77.537
Marker1105140	77.671
Marker1270641	77.805
Marker1402512	77.939
Marker1312585	78.074
Marker1197533	78.208
Marker1261404	78.342
Marker1402453	78.476
Marker1387667	78.61
Marker1330475	78.745
Marker1100228	78.879
Marker1249171	79.013
Marker1189015	79.147
Marker1380130	79.282
Marker1397728	79.617
Marker1069859	79.953
Marker1099561	80.288
Marker1241995	80.624
Marker1147354	80.959
Marker1236485	81.295
Marker1110050	81.631
Marker1190960	81.966
Marker1097640	82.302
Marker1398832	82.637
Marker1204895	82.973
Marker1262312	83.309
Marker1264263	83.644
Marker1271055	83.98
Marker1394894	84.315
Marker1400437	84.651
Marker1327201	84.986
Marker1364240	85.322
Marker1209623	85.658
Marker1236223	85.993
Marker1167190	86.329
Marker1174109	86.664
Marker1206081	87
Marker1303986	87.335
Marker1398695	87.671
Marker1268516	87.805
Marker1307737	87.939
Marker1359913	88.074
Marker1309502	88.208
Marker1150616	88.342
Marker1223622	88.476
Marker1070581	88.611
Marker1178251	88.745
Marker1224485	88.879
Marker1372873	89.013
Marker1096795	89.147
Marker1094069	89.282
Marker1373982	89.416
Marker1103685	89.55
Marker1105707	89.684
Marker1120167	89.819
Marker1132365	89.953
Marker1145318	90.087
Marker1149413	90.221
Marker1153908	90.356
Marker1157418	90.49
Marker1161398	90.624
Marker1212965	90.758
Marker1222129	90.892
Marker1239356	91.027
Marker1239435	91.161
Marker1239710	91.295
Marker1241394	91.429
Marker1267191	91.564
Marker1283051	91.698
Marker1287732	91.832
Marker1294677	91.966
Marker1306766	92.101
Marker1147194	92.915
Marker1070582	93.387
Marker1109153	93.521
Marker1322296	93.656
Marker1104170	93.79
Marker1103409	93.924
Marker1038159	94.058
Marker1252649	94.193
Marker1067019	94.327
Marker1076550	94.461
Marker1042696	94.595
Marker1199755	94.729
Marker1304839	94.864
Marker1170884	94.998
Marker1091415	95.132
Marker1188159	95.266
Marker1095999	95.401
Marker1130018	95.535
Marker1311058	95.669
Marker1346644	95.803
Marker1416397	95.938
Marker1284223	96.072
Marker1295046	96.206
Marker1145859	96.34
Marker1365324	96.474
Marker1044375	96.609
Marker1302435	97.77
Marker1151000	97.905
Marker1155786	97.905
Marker1163370	97.905
Marker1194932	97.905
Marker1205707	97.905
Marker1224478	97.905
Marker1224810	97.905
Marker1233503	97.905
Marker1237575	97.905
Marker1238067	97.905
Marker1241454	97.905
Marker1247921	97.905
Marker1268082	97.905
Marker1272313	97.905
Marker1274513	97.905
Marker1278251	97.905
Marker1310008	97.905
Marker1338116	97.905
Marker1353620	97.905
Marker1355147	97.905
Marker1363500	97.905
Marker1365691	97.905
Marker1370184	97.905
Marker1105103	97.905
Marker1366014	97.905
Marker1042908	97.905
Marker1042800	97.905
Marker1369206	97.905
Marker1415768	97.905
Marker1153915	98.039
Marker1310479	98.173
Marker1154585	98.307
Marker1074856	98.442
Marker1210437	98.576
Marker1078304	98.71
Marker1137237	98.844
Marker1148645	98.979
Marker1167250	99.113
Marker1186300	99.247
Marker1256436	99.381
Marker1262408	99.515
Marker1277373	99.65
Marker1329027	99.784
Marker1378403	99.918
[truncated: 3,132 more rows]
